# Supplementary material for: A Novel Microcontroller-Based System for the Wheel-Running Activity in Mice
Source: eNeuro. 2021 Nov 18;8(6):ENEURO.0260-21.2021. doi: 10.1523/ENEURO.0260-21.2021 (PMC8609968; doi:10.1523/ENEURO.0260-21.2021)
Supplement: Extended Data 1 — Files used in the study. Download Extended Data 1, ZIP file. [file enu-eN-OTM-0260-21-s01.zip]

Archive with 78 entries (62 files):
- ExtendedData/
- __MACOSX/._ExtendedData
- ExtendedData/firmware/
- __MACOSX/ExtendedData/._firmware
- ExtendedData/LICENSE
- __MACOSX/ExtendedData/._LICENSE
- ExtendedData/python/
- __MACOSX/ExtendedData/._python
- ExtendedData/README.md
- __MACOSX/ExtendedData/._README.md
- ExtendedData/pcb/
- __MACOSX/ExtendedData/._pcb
- ExtendedData/WRAQ_installation.md
- __MACOSX/ExtendedData/._WRAQ_installation.md
- ExtendedData/BOM.xlsx
- __MACOSX/ExtendedData/._BOM.xlsx
- ExtendedData/firmware/WRAQ_WiFi/
- __MACOSX/ExtendedData/firmware/._WRAQ_WiFi
- ExtendedData/firmware/WRAQ/
- __MACOSX/ExtendedData/firmware/._WRAQ
- ExtendedData/python/sampledata/
- __MACOSX/ExtendedData/python/._sampledata
- ExtendedData/python/code/
- __MACOSX/ExtendedData/python/._code
- ExtendedData/python/docs/
- __MACOSX/ExtendedData/python/._docs
- ExtendedData/python/README.md
- __MACOSX/ExtendedData/python/._README.md
- ExtendedData/python/requirements.yml
- __MACOSX/ExtendedData/python/._requirements.yml
- ExtendedData/pcb/WRAQ-WiFi/
- __MACOSX/ExtendedData/pcb/._WRAQ-WiFi
- ExtendedData/pcb/WRAQ/
- __MACOSX/ExtendedData/pcb/._WRAQ
- ExtendedData/firmware/WRAQ_WiFi/WRAQ_WiFi.ino
- __MACOSX/ExtendedData/firmware/WRAQ_WiFi/._WRAQ_WiFi.ino
- ExtendedData/firmware/WRAQ/WRAQ.ino
- __MACOSX/ExtendedData/firmware/WRAQ/._WRAQ.ino
- ExtendedData/python/sampledata/wraqwifi-sampledata_01.csv
- __MACOSX/ExtendedData/python/sampledata/._wraqwifi-sampledata_01.csv
- ExtendedData/python/sampledata/wraq-sampledata_01.CSV
- __MACOSX/ExtendedData/python/sampledata/._wraq-sampledata_01.CSV
- ExtendedData/python/code/main_wraq2actj.py
- __MACOSX/ExtendedData/python/code/._main_wraq2actj.py
- ExtendedData/python/code/main_analyzer.py
- __MACOSX/ExtendedData/python/code/._main_analyzer.py
- ExtendedData/python/code/__pycache__/
- __MACOSX/ExtendedData/python/code/.___pycache__
- ExtendedData/python/code/WRAQ.py
- __MACOSX/ExtendedData/python/code/._WRAQ.py
- ExtendedData/python/docs/wheelrunner-flow.jpg
- __MACOSX/ExtendedData/python/docs/._wheelrunner-flow.jpg
- ExtendedData/python/docs/screenshot.jpg
- __MACOSX/ExtendedData/python/docs/._screenshot.jpg
- ExtendedData/python/docs/WRAQoverview.jpg
- __MACOSX/ExtendedData/python/docs/._WRAQoverview.jpg
- ExtendedData/pcb/WRAQ-WiFi/eagle/
- __MACOSX/ExtendedData/pcb/WRAQ-WiFi/._eagle
- ExtendedData/pcb/WRAQ-WiFi/gerber_seeed/
- __MACOSX/ExtendedData/pcb/WRAQ-WiFi/._gerber_seeed
- ExtendedData/pcb/WRAQ/eagle/
- __MACOSX/ExtendedData/pcb/WRAQ/._eagle
- ExtendedData/pcb/WRAQ/gerber_seeed/
- __MACOSX/ExtendedData/pcb/WRAQ/._gerber_seeed
- ExtendedData/python/code/__pycache__/WRAQ.cpython-37.pyc
- __MACOSX/ExtendedData/python/code/__pycache__/._WRAQ.cpython-37.pyc
- ExtendedData/pcb/WRAQ-WiFi/eagle/WRAQ_WiFi.brd
- __MACOSX/ExtendedData/pcb/WRAQ-WiFi/eagle/._WRAQ_WiFi.brd
- ExtendedData/pcb/WRAQ-WiFi/eagle/WRAQ_WiFi.sch
- __MACOSX/ExtendedData/pcb/WRAQ-WiFi/eagle/._WRAQ_WiFi.sch
- ExtendedData/pcb/WRAQ-WiFi/gerber_seeed/WRAQ_WiFi_2021-06-03.zip
- __MACOSX/ExtendedData/pcb/WRAQ-WiFi/gerber_seeed/._WRAQ_WiFi_2021-06-03.zip
- ExtendedData/pcb/WRAQ/eagle/WRAQ.brd
- __MACOSX/ExtendedData/pcb/WRAQ/eagle/._WRAQ.brd
- ExtendedData/pcb/WRAQ/eagle/WRAQ.sch
- __MACOSX/ExtendedData/pcb/WRAQ/eagle/._WRAQ.sch
- ExtendedData/pcb/WRAQ/gerber_seeed/WRAQ_2021-06-03.zip
- __MACOSX/ExtendedData/pcb/WRAQ/gerber_seeed/._WRAQ_2021-06-03.zip
