# Supplementary material for: A Novel Microcontroller-Based System for the Wheel-Running Activity in Mice
Source: eNeuro. 2021 Nov 18;8(6):ENEURO.0260-21.2021. doi: 10.1523/ENEURO.0260-21.2021 (PMC8609968; doi:10.1523/ENEURO.0260-21.2021)
Supplement: Extended Data 1 — Files used in the study. Download Extended Data 1, ZIP file. [file enu-eN-OTM-0260-21-s01.zip › ExtendedData/WRAQ_installation.md]

## WRAQ installation
1. Follow the Arduino IDE setup for [Adafruit Adalogger]( https://learn.adafruit.com/adafruit-feather-m0-adalogger/using-with-arduino-ide)
2. In Arduino IDE, choose ```[Sketch] - [Include Library] - [Library manager]``` and search using "RTCZero" as a keyword. Then, install ```RTCZero``` library. 
3. Open the firmware [WRAQ.ino](firmware/WRAQ/WRAQ.ino) with Arduino IDE and edit it to set the internal real time clock by editing time information including year, month, day, hours, minutes and seconds. 
4.  Upload the firmware to your Adafruit Adalogger through USB connection. 
5.  Unplug the USB cable and connect WRAQ to the AA battery or lipoly battery and restart it by pushing the reset button on Adalogger.
6.  Cover the bottom of the main body with 3D-printed part and seal with peelable adhesive. 

## WRAQ-WiFi installation

1. Follow the Arduino IDE setup for [DFRobot firebeetle ESP32](https://wiki.dfrobot.com/FireBeetle_ESP32_IOT_Microcontroller(V3.0)__Supports_Wi-Fi_&_Bluetooth__SKU__DFR0478 )

> #### Alternative way to install board setting for firebeetle ESP32
> If you have a trouble in installing new board in board manager, you can follow the procedure described in the following [website](https://docs.espressif.com/projects/arduino-esp32/en/latest/installing.html). Specifically, open Arduino IDE, File->Preferences, find Additional Boards Manager URLs, copy the below link, and paste in the blank. 
> https://raw.githubusercontent.com/espressif/arduino-esp32/gh-pages/package_esp32_index.json. Then add "ESP32" in board manager to install the files compatible with Firebeetle-ESP32. 

2. Make an account on [Ambient Data Visualization service](https://ambidata.io/) and generate the channel to keep the uploaded data. The channel ID and write key information will be used in the following step. 
3. In Arduino IDE, choose ```[Sketch] - [Include Library] - [Library manager]``` and search using "Ambient" as a keyword. Then, install ```Ambient ESP32 ESP8226 lib```. 
4. In Arduino IDE, choose ```[Sketch] - [Include Library] - [Library manager]``` and search using "RTClib" as a keyword. Then, install ```A fork of Jeelab's fantastic RTC library```. 
5. Edit the Arduino firmware [WRAQ_WiFi.ino](firmware/WRAQ_WiFi/WRAQ_WiFi.ino) on Arduino IDE to describe the channel ID / write key information for Ambient Data Visualization as well as WiFi SSID and its password. 
6. Upload the firmware to your DFRobot Firebeetle ESP32 through USB connection. 
7. Unplug the USB cable and connect WRAQ to the AA battery or lipoly battery and restart it by pushing the reset button on Firebeetle. 
8. Cover the bottom of the main body with 3D-printed part and seal with peelable adhesive. 
