# Supplementary material for: A Novel Microcontroller-Based System for the Wheel-Running Activity in Mice
Source: eNeuro. 2021 Nov 18;8(6):ENEURO.0260-21.2021. doi: 10.1523/ENEURO.0260-21.2021 (PMC8609968; doi:10.1523/ENEURO.0260-21.2021)
Supplement: Extended Data 1 — Files used in the study. Download Extended Data 1, ZIP file. [file enu-eN-OTM-0260-21-s01.zip › ExtendedData/BOM.xlsx]

## Sheet: WRAQ
Company	Cat. No.	Product name	Amount	Cost (USD)	Reference
Adafruit	2796	Adafruit Feather M0 Adalogger	1	19.95	https://www.adafruit.com/product/2796
Seeed Fusion	NA	Custom PCB (Gerber files available as suppemental materials)	1	0.5	https://www.seeedstudio.com/fusion_pcb.html	4.9 USD for 10 pcs without shipping fee
Adafruit	2781	Resistor, 470 Ohm, 1/4 w	1	0.03	https://www.adafruit.com/product/2781
Adafruit	4294	Resistor, 1k Ohm, 1/4 w	1	0.03	https://www.adafruit.com/product/4294
Adafruit	2784	Resistor, 10k Ohm, 1/4 w	1	0.03	https://www.adafruit.com/product/2784
Adafruit	753	0.1uF ceramic capacitors - 10 pack	1	0.195	https://www.adafruit.com/product/753
Toshiba	TC4520BP	4 bit binary counter	1	2.5	Aliexpress
SYNTEX TECH CORP.	SP3-1A16-3A	Reed switch	1	0.6
Radial Magnets	8005	Cylindrical neodymium magnet (0.25"DIA X 0.1"H)	1	0.3	https://www.digikey.jp/products/ja?keywords=469-1031-ND
Neltron Industrial Co., Ltd.	2212S-20SG-36	2.54mm PCB Socket Single Row Straight	2	1.2
Amazon	a19032000ux0686	uxcell Silicone Tubing 3/16"(5mm) ID X 3/8"(9mm) OD 10ft Silicone Rubber Tube Air Hose Pipe for Pump Transfer	1	0.05	USD 14.00 for 10 ft
Cover	NA	3D printed based on STL file provided as supplemental materials		-
Adafruit	2011	Lithium Ion Battery - 3.7v 2000mAh	1	12.5	https://www.adafruit.com/product/2011
Nanyang Senba Optical&Electronic Co.,Ltd.	GL5516	CdS photoresistor	1	0.25	Aliexpress
			Total	38.135

## Sheet: WRAQ-WiFi
Company	Cat. No.	Product name	Amount	Cost (USD)	Subtotal	Reference
Ware Manufacturing	NA	Flying Saucer Exercise Wheel for Small Pets, 5-Inch	0.5	14.99	7.495	Amazon
DFRobot	2796	Firebeetle ESP32 IoT microcontroller	1	6.9	6.9	https://www.dfrobot.com/product-1590.html
Seeed Fusion	NA	Custom PCB (Gerber files available as suppemental materials)	1	0.5	0.5	https://www.seeedstudio.com/fusion_pcb.html	4.9 USD for 10 pcs without shipping fee
Adafruit	2781	Resistor, 470 Ohm, 1/4 w	0.04	0.75	0.03	https://www.adafruit.com/product/2781
Adafruit	4294	Resistor, 1k Ohm, 1/4 w	0.04	0.75	0.03	https://www.adafruit.com/product/4294
Adafruit	2784	Resistor, 10k Ohm, 1/4 w	0.04	0.75	0.03	https://www.adafruit.com/product/2784
Adafruit	753	0.1uF ceramic capacitors - 10 pack	0.1	1.95	0.195	https://www.adafruit.com/product/753
Toshiba	TC74HC590AP	8 bit binary counter	1	0.68	0.68	Digikey
SYNTEX TECH CORP.	SP3-1A16-3A	Reed switch	1	0.6	0.6
Radial Magnets	8005	Cylindrical neodymium magnet (0.25"DIA X 0.1"H)	1	0.3	0.3	https://www.digikey.jp/products/ja?keywords=469-1031-ND
Adafruit	3008	36-pin 0.1 Short Female Header - Pack of 5	0.5	7.95	3.975	https://www.adafruit.com/product/3008
Adafruit	3009	36-pin 0.1" Short Break-away Male Header - Pack of 10	0.2	4.95	0.99	https://www.adafruit.com/product/3009
Amazon	a19032000ux0686	uxcell Silicone Tubing 3/16"(5mm) ID X 3/8"(9mm) OD 10ft Silicone Rubber Tube Air Hose Pipe for Pump Transfer	0.01	14	0.14
Cover	NA	Custom 3D printed part	-	-	-	3D printed based on STL file provided as supplemental materials
Adafruit	2011	Lithium Ion Battery - 3.7v 2000mAh	1	12.5	12.5	https://www.adafruit.com/product/2011
Nanyang Senba Optical&Electronic Co.,Ltd.	GL5516	CdS photoresistor	0.05	5.78	0.289	Amazon
				Total	27.159
