# Supplementary material for: A Novel Microcontroller-Based System for the Wheel-Running Activity in Mice
Source: eNeuro. 2021 Nov 18;8(6):ENEURO.0260-21.2021. doi: 10.1523/ENEURO.0260-21.2021 (PMC8609968; doi:10.1523/ENEURO.0260-21.2021)
Supplement: Extended Data 1 — Files used in the study. Download Extended Data 1, ZIP file. [file enu-eN-OTM-0260-21-s01.zip › ExtendedData/python/README.md]

#  WRAQ Analysis
WRAQ is an acronym for  Wheel Running Activity acQuisition a microcontroller driven open source stand-alone solutions to monitor wheel running activity of mice at the home cage. Python scripts used in the analysis of the voluntary wheel running activity obtained using WRAQ and WRAQ-Wifi systems are provided in the folder ```code```. Sample data are also provided to test the code provided here. There are three python files : ```WRAQ.py``` which is the class file and two script files used for analysis ```main_analyzer.py``` and ```main_wraq2actj.py```.   ```main_wraq2actj.py``` converts activity data output as comma-separated values (csv) from WRAQ systems to [ActogramJ](https://bene51.github.io/ActogramJ/) compatible input data file (csv) with zeitgeber time 12 as the start time. ActogramJ<sup>[1](#References)</sup> is a software package based on ImageJ for the analysis and visualization of chronobiological data.  ```main_analyzer.py``` allows to calculate the per day activity with zeitgeber time 12 as the start time, additional analysis not available in ActogramJ.  The overall flow of analysis is as shown in the diagram below:

<p align="center">
<img src="docs/wheelrunner-flow.jpg?format=800w" width="80%">
</p>

# Getting Started 
Although these instructions were tested in Windows 10 operating system, these should be equally applicable to Linux and Mac OSX operating systems. 

1. To run the scripts included here, installing Python 3.7 is recommended. Easiest way to install Python would be to install [Anaconda](https://www.anaconda.com/distribution/). 

2. Although WRAQ only requires basic python modules, it is highly recommended to run the WRAQ related python scripts in a separate virtual environment in Anaconda, where all the dependencies required for running the scripts can be installed. ```requirements.yml``` is included to create an environment ```wraqenv```.

3. You can either download the repository as a .zip file and extract it to your local working directory or use git to [clone](https://docs.github.com/en/github/creating-cloning-and-archiving-repositories/cloning-a-repository-from-github/cloning-a-repository) this repository to your local machine. 

4. To create ```wraqenv``` for the first time, open Anaconda Prompt and type ```conda env create -f PATH/requirements.yml```. Please note that the ```PATH ``` refers to the absolute or relative path of the ```requirements.yml``` file. Once the environment is created, to run the python scripts each time activate the environment using ```conda activate wraqenv```. To deactivate the environment, type ```conda deactivate```. 

# Running the Scripts 

1. To run the python scripts, Open Anaconda Prompt  and change the working directory to your local directory where the python scripts are located by typing ```cd PATH/WRAQ/python/code```. Please note that the ```PATH ``` refers to either the absolute or relative path. 

2. Activate the ```wraqenv``` environment by typing ```conda activate wraqenv```. 

3. To run ```main_wraq2actj.py ```, type ```python main_wraq2actj.py wraqtype ZT``` . wraqtype takes the values "wraq" or "wraq-wifi" and ZT should be zeitgeiber 12 starting time to be input in the format ```"YYYY-MM-DD HH:MM:SS"``` for example ```"2021-08-20 23:05:01"```. If no zeitgeber time correction is needed, input the value as ```"0"```. A dialog box opens to chose the .csv file to be analyzed. A separated csv file with ```padded.csv``` concatenated name is saved as ActogramJ compatible csv file. 

4. To run ```main_analyzer.py ```, type ```python main_analyzer.py.py wraqtype ZT``` . wraqtype takes the values "wraq" or "wraq-wifi" and ZT should be zeitgeiber 12 starting time to be input in the format ```"YYYY-MM-DD HH:MM:SS"``` for example ```"2021-08-20 23:05:01"```. If no zeitgeber time correction is needed, input the value as ```"0"```. A dialog box opens to chose the .csv file to be analyzed. The output file with average per day activity is saved as a .csv file in ```out``` folder in the data directory with filename reflecting the day of analysis. 

5. At the end of the analysis session, deactivate the ```wraqenv``` environment by typing ```conda deactivate```. 

A screenshot is shown below: [Some details redacted for BLIND REVIEW]

<p align="center">
<img src="docs/screenshot.jpg?format=800w" width="100%">
</p>

# References
[1] Schmid B, Helfrich-Förster C, Yoshii T: [**A new ImageJ plugin "ActogramJ" for chronobiological analyses.** ](http://www.google.com/url?q=http%3A%2F%2Fjbr.sagepub.com%2Fcontent%2F26%2F5%2F464.short&sa=D&sntz=1&usg=AFQjCNHEsgg-eoUtwfQRLuU2vIT9riFYgQ)J Biol Rhythms 2011, **26**:464-467. 
