# Supplementary material for: A Novel Microcontroller-Based System for the Wheel-Running Activity in Mice
Source: eNeuro. 2021 Nov 18;8(6):ENEURO.0260-21.2021. doi: 10.1523/ENEURO.0260-21.2021 (PMC8609968; doi:10.1523/ENEURO.0260-21.2021)
Supplement: Extended Data 1 — Files used in the study. Download Extended Data 1, ZIP file. [file enu-eN-OTM-0260-21-s01.zip › ExtendedData/python/requirements.yml]

name: wraqenv
channels:
  - defaults
dependencies:
  - ca-certificates=2021.5.25=haa95532_1
  - certifi=2021.5.30=py37haa95532_0
  - openssl=1.1.1k=h2bbff1b_0
  - pip=21.1.3=py37haa95532_0
  - python=3.7.10=h6244533_0
  - setuptools=52.0.0=py37haa95532_0
  - sqlite=3.36.0=h2bbff1b_0
  - vc=14.2=h21ff451_1
  - vs2015_runtime=14.27.29016=h5e58377_2
  - wheel=0.36.2=pyhd3eb1b0_0
  - wincertstore=0.2=py37_0
  - pip:
    - cycler==0.10.0
    - kiwisolver==1.3.1
    - matplotlib==3.4.2
    - numpy==1.21.0
    - pandas==1.2.5
    - pillow==8.3.0
    - pyparsing==2.4.7
    - python-dateutil==2.8.1
    - pytz==2021.1
    - six==1.16.0
prefix: C:\Users\Deepa\.conda\envs\wraqenv
