# Supplementary material for: A Novel Microcontroller-Based System for the Wheel-Running Activity in Mice
Source: eNeuro. 2021 Nov 18;8(6):ENEURO.0260-21.2021. doi: 10.1523/ENEURO.0260-21.2021 (PMC8609968; doi:10.1523/ENEURO.0260-21.2021)
Supplement: Extended Data 1 — Files used in the study. Download Extended Data 1, ZIP file. [file enu-eN-OTM-0260-21-s01.zip › ExtendedData/firmware/WRAQ_WiFi/WRAQ_WiFi.ino]

/*
firmware for WRAQ_WiFi
Date: 2020.04.14
Code author: redacted for BLIND REVIEW

Library dependencies
Ambient ESP32 ESP8266 library (ver. 1.0.1) by Ambient Data (needs installation)
RTClib library (ver. 1.13.0) by Adafruit (needs installation)
WiFi library (ver. 1.2.7) by Arduino (built-in)
Wire library by Arduino (built-in)
*/  

// include dependent librararies
#include <Ambient.h>
#include <WiFi.h>
#include <Wire.h>
#include "driver/rtc_io.h"
#include <RTClib.h>

//////////////// Key Settings ///////////////////
RTC_DATA_ATTR const char* ssid = "XXXXX"; // change this to your WiFi network available
RTC_DATA_ATTR const char* password = "YYYYY"; // change this to your passphrase to the WiFi network
RTC_DATA_ATTR unsigned int channelId = 12345; // channel ID issued by Ambient Data, specific to a WRAQ-WiFi
RTC_DATA_ATTR const char* writeKey = "XXXXX"; // write key issued by Ambient Data, specific to a WRAQ-WiFi

/////////////// Global Objects ////////////////////
RTC_DS3231 rtc;
WiFiClient client;
Ambient ambient;
DateTime now;

#define NSAMPLES  60 //  Number of samples with which a colloection of data is uploaded at a time
#define SLEEP_DURATION 64 // Duration in deep sleep to save battery in second
#define WIFI_TIMEOUT 10000  // Timeout to wait for WiFi connection in second
#define SDA 21  // pin number used for SDA in i2c protocol
#define SCL 22  // pin number used for SCL in i2c protocol

#define SECONDS_IN_DAY   86400   // 24 * 60 * 60 s
#define SECONDS_IN_HOUR  3600    // 60 * 60 s

// pin number used to collect the number of wheel revolution from binary counter and cds photoresistor
#define QA 25
#define QB 26
#define QC 27
#define QD 13
#define QE 5
#define QF 16
#define QG 17
#define QH 4
#define CDS_INPUT 36

// pin mumber used to drive cds and to clear the binary counter
gpio_num_t pin_cds_pow = GPIO_NUM_12; // used to enpower cds and trigger RCK on binary counter to update register
gpio_num_t pin_cclr = GPIO_NUM_14; // used to turn the clear pin (CCLR) to reset the binary counter

// variales used to keep data before uploading to the Ambient server
RTC_DATA_ATTR int sampleIdx = 0;
RTC_DATA_ATTR int cdsValue[NSAMPLES + 1];
RTC_DATA_ATTR int nRevolution[NSAMPLES + 1];
RTC_DATA_ATTR unsigned int unix_seconds[NSAMPLES + 1];

////////////// Setup ///////////////////
void setup() {
  // Initial setting to begin serial monitor
  Serial.begin(115200);
  setCpuFrequencyMhz(80);
  Serial.println("Serial started");
  Wire.begin(SDA, SCL); // Assign the pins as SDA / SCL used in i2c protocol
  if (! rtc.begin()) {  // initiate real time clock (RTC) module to refer to the timestamp 
    while (1);
  }
  Serial.println("RTC began!");
  if (rtc.lostPower()) {  // reset the time in RTC when the battery ran out or replaced
    rtc.adjust(DateTime(F(__DATE__), F(__TIME__)));
  }

  // initiate the pins enpowering cds and clearing the binary counter
  rtc_gpio_init(pin_cds_pow); // cds_power and also for RCK on counter to update register
  rtc_gpio_init(pin_cclr); // CCLR
  rtc_gpio_set_direction(pin_cds_pow, RTC_GPIO_MODE_OUTPUT_ONLY);
  rtc_gpio_set_direction(pin_cclr, RTC_GPIO_MODE_OUTPUT_ONLY);
  rtc_gpio_set_level(pin_cds_pow, 0); 
  rtc_gpio_set_level(pin_cclr, 1); 

  // setting all the pins connected to the binary counter as inputs
  pinMode(QA, INPUT); // QA
  pinMode(QB, INPUT); // QB
  pinMode(QC, INPUT); // QC
  pinMode(QD, INPUT); // QD
  pinMode(QE, INPUT); // QE
  pinMode(QF, INPUT); // QF
  pinMode(QG, INPUT); // QG
  pinMode(QH, INPUT); // QH

  delay(10);
}

///////////////////// Loop //////////////////////
void loop()
{
  // enpower cds and move counter data to register
  rtc_gpio_set_level(pin_cds_pow, 1);
  delay(10);

  // read the values from the binary counter
  int ValA = digitalRead(QA);
  int ValB = digitalRead(QB);
  int ValC = digitalRead(QC);
  int ValD = digitalRead(QD);
  int ValE = digitalRead(QE);
  int ValF = digitalRead(QF);
  int ValG = digitalRead(QG);
  int ValH = digitalRead(QH);
  // calculate the number of revolution 
  int nRevBuf = ValA * 1 + ValB * 2 + ValC * 4 + ValD * 8 + ValE * 16 + ValF * 32 + ValG * 64 + ValH * 128;

  sampleIdx = sampleIdx + 1; // increment the sample index
  nRevolution[sampleIdx] = nRevBuf; // keep the number of wheel revolution to the current variable
  cdsValue[sampleIdx] = analogRead(CDS_INPUT);  // keep the cds data to the current variable

  now = rtc.now();  // obtain the current timestamp from RTC
  // Reporting the current timestamp to the serial monitor for sure
  Serial.print("now: ");
  Serial.print(now.year()); Serial.print("-");
  Serial.print(now.month()); Serial.print("-");
  Serial.print(now.day()); Serial.print(" ");
  Serial.print(now.hour()); Serial.print(":");
  Serial.print(now.minute()); Serial.print(":");
  Serial.println(now.second());
  unix_seconds[sampleIdx] = now.unixtime(); // timestamp converted into unixtime to save memory
  // Reporting the current timestamp as unixtime together with the number of revolution (nRev) and cds data (cdS)
  Serial.print("now.unixtime: ");
  Serial.println(now.unixtime());
  Serial.print("nRev: ");
  Serial.println(nRevolution[sampleIdx]);    
  Serial.print("cdS: ");
  Serial.println(cdsValue[sampleIdx]);
   
  // resetting binary counter (negative logic)
  rtc_gpio_set_level(pin_cclr, 0); 
  delay(10);
  rtc_gpio_set_level(pin_cclr, 1);
  delay(10);

  // upload a collection of data to the Ambient server when sample index reached at NSAMPLES you set
  if (sampleIdx > NSAMPLES - 1) {
    // connecting to WiFi
    connectToWiFi();
    // prepare data to be uploaded in a JSON format
    char buffer[50 +  85 * (NSAMPLES + 1)];
    sprintf(buffer, "{\"writeKey\":\"%s\",\"data\" : [", writeKey);
    for (int i = 1; i < NSAMPLES+1 ; i++) {
      sprintf(&buffer[strlen(buffer)], "{\"created\" : %d000, \"d%d\" : \"%d\", \"d%d\" : \"%d\"},",
              unix_seconds[i], 1, nRevolution[i], 2, cdsValue[i]);
    }
    buffer[strlen(buffer) - 1] = '\0';
    sprintf(&buffer[strlen(buffer)], "]}\r\n");
    // upload the data to the Ambient server
    ambient.begin(channelId, writeKey, &client); // initializing Ambient with channel ID and write key
    int sent = ambient.bulk_send(buffer); // sending data to Ambient
    Serial.println(buffer);     // report the uploaded contents to the serial monitor for sure
    sampleIdx = 0; // resetting sample index to move to the next round of data collection 
  }
  // Move to the deep sleep mode while the binary counter collect the data to save battery
  goToDeepSleep();
}


///////////////   Functions   //////////////////
// Move to the deep sleep mode while the binary counter collect the data to save battery
void goToDeepSleep() {
  // setting before going to sleep
  Serial.println("Going to sleep...");
  WiFi.disconnect(true);
  WiFi.mode(WIFI_OFF);
  btStop();
  // setting output pins the same condition while the microcontroller is in deep sleep mode
  rtc_gpio_init(pin_cds_pow);
  rtc_gpio_init(pin_cclr);
  rtc_gpio_set_direction(pin_cds_pow, RTC_GPIO_MODE_OUTPUT_ONLY);
  rtc_gpio_set_direction(pin_cclr, RTC_GPIO_MODE_OUTPUT_ONLY);
  rtc_gpio_set_level(pin_cds_pow, 0);
  rtc_gpio_set_level(pin_cclr, 1);
  esp_sleep_pd_config(ESP_PD_DOMAIN_RTC_PERIPH, ESP_PD_OPTION_ON);
  // setting when to wake up and going to sleep
  esp_sleep_enable_timer_wakeup(SLEEP_DURATION * 1000 * 1000);
  esp_deep_sleep_start();
}

// connecting to WiFi
void connectToWiFi() {
  // beginning with WiFi session with your network ssid and passphrase
  Serial.println("connecting to WiFi ...");
  WiFi.begin(ssid, password);

  // Keep track of when we started our attempt to get a WiFi connection
  unsigned long startAttemptTime = millis();

  // Keep looping while we're not connected AND haven't reached the timeout
  while (WiFi.status() != WL_CONNECTED && 
          millis() - startAttemptTime < WIFI_TIMEOUT){
    delay(10);
  }

  // Make sure that we're actually connected, otherwise go to deep sleep
  if(WiFi.status() != WL_CONNECTED){
    Serial.println("FAILED");
    goToDeepSleep();
  }
}
