# Supplementary material for: A Novel Microcontroller-Based System for the Wheel-Running Activity in Mice
Source: eNeuro. 2021 Nov 18;8(6):ENEURO.0260-21.2021. doi: 10.1523/ENEURO.0260-21.2021 (PMC8609968; doi:10.1523/ENEURO.0260-21.2021)
Supplement: Extended Data 1 — Files used in the study. Download Extended Data 1, ZIP file. [file enu-eN-OTM-0260-21-s01.zip › ExtendedData/python/sampledata/wraqwifi-sampledata_01.csv]

created
2021-04-28T15:00:46.000Z	0	3719
2021-04-28T15:01:50.000Z	0	3711
2021-04-28T15:02:54.000Z	0	3711
2021-04-28T15:03:58.000Z	0	3711
2021-04-28T15:05:02.000Z	0	3711
2021-04-28T15:06:06.000Z	0	3723
2021-04-28T15:07:11.000Z	0	3711
2021-04-28T15:08:15.000Z	0	3711
2021-04-28T15:09:19.000Z	0	3719
2021-04-28T15:10:23.000Z	0	3719
2021-04-28T15:11:27.000Z	0	3727
2021-04-28T15:12:31.000Z	0	3727
2021-04-28T15:13:35.000Z	0	3723
2021-04-28T15:14:39.000Z	0	3711
2021-04-28T15:15:43.000Z	0	3695
2021-04-28T15:16:47.000Z	0	3695
2021-04-28T15:17:51.000Z	0	3699
2021-04-28T15:18:55.000Z	0	3697
2021-04-28T15:19:59.000Z	0	3695
2021-04-28T15:21:03.000Z	0	3695
2021-04-28T15:22:07.000Z	0	3695
2021-04-28T15:23:11.000Z	0	3695
2021-04-28T15:24:15.000Z	0	3691
2021-04-28T15:25:18.000Z	0	3691
2021-04-28T15:26:22.000Z	0	3694
2021-04-28T15:27:26.000Z	0	3693
2021-04-28T15:28:30.000Z	0	3695
2021-04-28T15:29:34.000Z	0	3695
2021-04-28T15:30:38.000Z	0	3695
2021-04-28T15:31:42.000Z	0	3695
2021-04-28T15:32:46.000Z	0	3695
2021-04-28T15:33:50.000Z	0	3695
2021-04-28T15:34:54.000Z	0	3695
2021-04-28T15:35:58.000Z	0	3695
2021-04-28T15:37:02.000Z	0	3695
2021-04-28T15:38:06.000Z	0	3695
2021-04-28T15:39:10.000Z	0	3695
2021-04-28T15:40:14.000Z	0	3697
2021-04-28T15:41:18.000Z	0	3697
2021-04-28T15:42:22.000Z	0	2701
2021-04-28T15:43:26.000Z	5	2256
2021-04-28T15:44:30.000Z	0	2027
2021-04-28T15:45:34.000Z	0	2029
2021-04-28T15:46:37.000Z	0	2027
2021-04-28T15:47:41.000Z	0	2032
2021-04-28T15:48:45.000Z	0	2032
2021-04-28T15:49:49.000Z	0	2031
2021-04-28T15:50:53.000Z	0	2029
2021-04-28T15:51:57.000Z	0	2030
2021-04-28T15:53:01.000Z	0	2027
2021-04-28T15:54:05.000Z	0	2027
2021-04-28T15:55:09.000Z	0	2030
2021-04-28T15:56:13.000Z	0	2027
2021-04-28T15:57:17.000Z	0	2031
2021-04-28T15:58:21.000Z	0	2031
2021-04-28T15:59:25.000Z	0	2027
2021-04-28T16:00:29.000Z	0	2027
2021-04-28T16:01:33.000Z	0	2029
2021-04-28T16:02:37.000Z	0	2031
2021-04-28T16:03:41.000Z	0	2030
2021-04-28T16:04:45.000Z	0	2031
2021-04-28T16:05:48.000Z	0	2029
2021-04-28T16:06:52.000Z	0	2030
2021-04-28T16:07:56.000Z	0	2029
2021-04-28T16:09:00.000Z	0	2031
2021-04-28T16:10:04.000Z	0	2035
2021-04-28T16:11:09.000Z	0	2027
2021-04-28T16:12:13.000Z	0	2031
2021-04-28T16:13:17.000Z	0	2030
2021-04-28T16:14:21.000Z	0	2031
2021-04-28T16:15:25.000Z	0	2027
2021-04-28T16:16:29.000Z	0	2031
2021-04-28T16:17:33.000Z	0	2027
2021-04-28T16:18:37.000Z	0	2032
2021-04-28T16:19:41.000Z	0	2030
2021-04-28T16:20:45.000Z	0	2027
2021-04-28T16:21:49.000Z	0	2027
2021-04-28T16:22:53.000Z	0	2029
2021-04-28T16:23:57.000Z	0	2023
2021-04-28T16:25:01.000Z	0	2031
2021-04-28T16:26:05.000Z	0	2031
2021-04-28T16:27:09.000Z	0	2031
2021-04-28T16:28:13.000Z	0	2031
2021-04-28T16:29:16.000Z	0	2031
2021-04-28T16:30:20.000Z	0	2032
2021-04-28T16:31:24.000Z	0	2032
2021-04-28T16:32:28.000Z	0	2030
2021-04-28T16:33:32.000Z	0	2029
2021-04-28T16:34:36.000Z	0	2030
2021-04-28T16:35:40.000Z	0	2029
2021-04-28T16:36:44.000Z	0	2032
2021-04-28T16:37:48.000Z	0	2030
2021-04-28T16:38:52.000Z	0	2029
2021-04-28T16:39:56.000Z	0	2031
2021-04-28T16:41:00.000Z	0	2032
2021-04-28T16:42:04.000Z	0	2031
2021-04-28T16:43:08.000Z	0	2029
2021-04-28T16:44:12.000Z	0	2031
2021-04-28T16:45:16.000Z	0	2030
2021-04-28T16:46:20.000Z	0	2032
2021-04-28T16:47:23.000Z	0	2030
2021-04-28T16:48:27.000Z	0	2031
2021-04-28T16:49:31.000Z	0	2030
2021-04-28T16:50:35.000Z	0	2032
2021-04-28T16:51:39.000Z	0	2032
2021-04-28T16:52:43.000Z	0	2030
2021-04-28T16:53:47.000Z	0	2030
2021-04-28T16:54:51.000Z	0	2031
2021-04-28T16:55:55.000Z	0	2030
2021-04-28T16:56:59.000Z	0	2028
2021-04-28T16:58:03.000Z	0	2030
2021-04-28T16:59:07.000Z	0	2031
2021-04-28T17:00:11.000Z	0	2032
2021-04-28T17:01:15.000Z	0	2030
2021-04-28T17:02:19.000Z	0	2030
2021-04-28T17:03:23.000Z	0	2032
2021-04-28T17:04:26.000Z	0	2032
2021-04-28T17:05:30.000Z	0	2032
2021-04-28T17:06:34.000Z	0	2033
2021-04-28T17:07:38.000Z	0	2031
2021-04-28T17:08:42.000Z	0	2030
2021-04-28T17:09:46.000Z	0	2031
2021-04-28T17:10:50.000Z	0	2029
2021-04-28T17:11:54.000Z	0	2031
2021-04-28T17:12:58.000Z	0	2030
2021-04-28T17:14:02.000Z	0	2031
2021-04-28T17:15:07.000Z	0	2029
2021-04-28T17:16:11.000Z	0	2032
2021-04-28T17:17:15.000Z	0	1860
2021-04-28T17:18:19.000Z	0	1872
2021-04-28T17:19:23.000Z	0	1859
2021-04-28T17:20:27.000Z	0	1858
2021-04-28T17:21:31.000Z	0	1857
2021-04-28T17:22:35.000Z	0	1981
2021-04-28T17:23:39.000Z	0	1904
2021-04-28T17:24:43.000Z	0	1887
2021-04-28T17:25:47.000Z	0	2019
2021-04-28T17:26:50.000Z	0	3287
2021-04-28T17:27:54.000Z	1	2350
2021-04-28T17:28:58.000Z	1	2454
2021-04-28T17:30:02.000Z	0	2390
2021-04-28T17:31:06.000Z	7	2351
2021-04-28T17:32:10.000Z	0	2390
2021-04-28T17:33:14.000Z	0	2449
2021-04-28T17:34:18.000Z	0	2514
2021-04-28T17:35:22.000Z	0	4095
2021-04-28T17:36:26.000Z	0	4095
2021-04-28T17:37:30.000Z	0	3441
2021-04-28T17:38:34.000Z	0	4095
2021-04-28T17:39:38.000Z	0	3447
2021-04-28T17:40:42.000Z	0	3419
2021-04-28T17:41:46.000Z	0	4095
2021-04-28T17:42:50.000Z	0	3423
2021-04-28T17:43:53.000Z	0	3379
2021-04-28T17:44:57.000Z	0	3408
2021-04-28T17:46:01.000Z	0	3407
2021-04-28T17:47:05.000Z	0	3411
2021-04-28T17:48:09.000Z	0	3421
2021-04-28T17:49:13.000Z	0	3453
2021-04-28T17:50:17.000Z	0	3375
2021-04-28T17:51:21.000Z	0	3407
2021-04-28T17:52:25.000Z	0	3419
2021-04-28T17:53:29.000Z	0	3415
2021-04-28T17:54:33.000Z	0	3421
2021-04-28T17:55:37.000Z	0	3415
2021-04-28T17:56:41.000Z	0	3411
2021-04-28T17:57:45.000Z	0	3415
2021-04-28T17:58:49.000Z	0	3423
2021-04-28T17:59:53.000Z	0	3427
2021-04-28T18:00:57.000Z	0	3423
2021-04-28T18:02:01.000Z	0	3423
2021-04-28T18:03:05.000Z	0	3423
2021-04-28T18:04:09.000Z	0	3429
2021-04-28T18:05:12.000Z	0	3431
2021-04-28T18:06:16.000Z	0	3433
2021-04-28T18:07:20.000Z	0	3431
2021-04-28T18:08:24.000Z	0	3437
2021-04-28T18:09:28.000Z	0	3439
2021-04-28T18:10:32.000Z	0	3439
2021-04-28T18:11:36.000Z	0	3439
2021-04-28T18:12:40.000Z	0	3439
2021-04-28T18:13:44.000Z	0	3435
2021-04-28T18:14:48.000Z	0	3439
2021-04-28T18:15:52.000Z	0	3439
2021-04-28T18:16:56.000Z	0	3441
2021-04-28T18:18:00.000Z	0	3439
2021-04-28T18:19:08.000Z	0	3327
2021-04-28T18:20:12.000Z	0	3435
2021-04-28T18:21:16.000Z	0	4095
2021-04-28T18:22:20.000Z	0	4095
2021-04-28T18:23:24.000Z	0	4095
2021-04-28T18:24:28.000Z	0	4095
2021-04-28T18:25:32.000Z	0	4095
2021-04-28T18:26:36.000Z	0	4095
2021-04-28T18:27:40.000Z	0	4095
2021-04-28T18:28:44.000Z	0	4095
2021-04-28T18:29:48.000Z	0	4095
2021-04-28T18:30:52.000Z	0	4095
2021-04-28T18:31:56.000Z	0	4095
2021-04-28T18:33:00.000Z	2	4095
2021-04-28T18:34:03.000Z	1	4095
2021-04-28T18:35:07.000Z	18	4095
2021-04-28T18:36:11.000Z	40	4095
2021-04-28T18:37:15.000Z	41	4095
2021-04-28T18:38:19.000Z	42	4095
2021-04-28T18:39:23.000Z	10	4095
2021-04-28T18:40:27.000Z	3	4095
2021-04-28T18:41:31.000Z	0	4095
2021-04-28T18:42:35.000Z	13	4095
2021-04-28T18:43:39.000Z	29	4095
2021-04-28T18:44:43.000Z	0	4095
2021-04-28T18:45:47.000Z	3	4095
2021-04-28T18:46:51.000Z	47	4095
2021-04-28T18:47:55.000Z	43	4095
2021-04-28T18:48:59.000Z	133	4095
2021-04-28T18:50:03.000Z	49	4095
2021-04-28T18:51:07.000Z	9	4095
2021-04-28T18:52:11.000Z	12	4095
2021-04-28T18:53:15.000Z	0	4095
2021-04-28T18:54:18.000Z	0	4095
2021-04-28T18:55:22.000Z	24	4095
2021-04-28T18:56:26.000Z	0	4095
2021-04-28T18:57:30.000Z	0	4095
2021-04-28T18:58:34.000Z	0	4095
2021-04-28T18:59:38.000Z	97	4095
2021-04-28T19:00:42.000Z	106	4095
2021-04-28T19:01:46.000Z	133	4095
2021-04-28T19:02:50.000Z	114	4095
2021-04-28T19:03:54.000Z	90	4095
2021-04-28T19:04:58.000Z	106	4095
2021-04-28T19:06:02.000Z	144	4095
2021-04-28T19:07:06.000Z	75	4095
2021-04-28T19:08:10.000Z	47	4095
2021-04-28T19:09:14.000Z	0	4095
2021-04-28T19:10:18.000Z	0	4095
2021-04-28T19:11:22.000Z	9	4095
2021-04-28T19:12:26.000Z	0	4095
2021-04-28T19:13:30.000Z	0	4095
2021-04-28T19:14:34.000Z	16	4095
2021-04-28T19:15:38.000Z	71	4095
2021-04-28T19:16:42.000Z	101	4095
2021-04-28T19:17:46.000Z	72	4095
2021-04-28T19:18:49.000Z	4	4095
2021-04-28T19:19:53.000Z	2	4095
2021-04-28T19:20:57.000Z	17	4095
2021-04-28T19:22:01.000Z	85	4095
2021-04-28T19:23:08.000Z	95	4095
2021-04-28T19:24:12.000Z	112	4095
2021-04-28T19:25:15.000Z	72	4095
2021-04-28T19:26:19.000Z	145	4095
2021-04-28T19:27:23.000Z	128	4095
2021-04-28T19:28:27.000Z	112	4095
2021-04-28T19:29:31.000Z	95	4095
2021-04-28T19:30:35.000Z	146	4095
2021-04-28T19:31:39.000Z	133	4095
2021-04-28T19:32:43.000Z	67	4095
2021-04-28T19:33:47.000Z	21	4095
2021-04-28T19:34:51.000Z	107	4095
2021-04-28T19:35:55.000Z	63	4095
2021-04-28T19:36:59.000Z	62	4095
2021-04-28T19:38:03.000Z	6	4095
2021-04-28T19:39:07.000Z	8	4095
2021-04-28T19:40:11.000Z	4	4095
2021-04-28T19:41:15.000Z	23	4095
2021-04-28T19:42:19.000Z	37	4095
2021-04-28T19:43:23.000Z	42	4095
2021-04-28T19:44:27.000Z	0	4095
2021-04-28T19:45:31.000Z	0	4095
2021-04-28T19:46:35.000Z	0	4095
2021-04-28T19:47:38.000Z	0	4095
2021-04-28T19:48:42.000Z	0	4095
2021-04-28T19:49:46.000Z	0	4095
2021-04-28T19:50:50.000Z	60	4095
2021-04-28T19:51:54.000Z	103	4095
2021-04-28T19:52:58.000Z	60	4095
2021-04-28T19:54:02.000Z	122	4095
2021-04-28T19:55:06.000Z	83	4095
2021-04-28T19:56:10.000Z	60	4095
2021-04-28T19:57:14.000Z	100	4095
2021-04-28T19:58:18.000Z	126	4095
2021-04-28T19:59:22.000Z	126	4095
2021-04-28T20:00:26.000Z	69	4095
2021-04-28T20:01:29.000Z	86	4095
2021-04-28T20:02:33.000Z	37	4095
2021-04-28T20:03:37.000Z	96	4095
2021-04-28T20:04:41.000Z	80	4095
2021-04-28T20:05:45.000Z	134	4095
2021-04-28T20:06:49.000Z	131	4095
2021-04-28T20:07:53.000Z	81	4095
2021-04-28T20:08:57.000Z	0	4095
2021-04-28T20:10:01.000Z	70	4095
2021-04-28T20:11:05.000Z	133	4095
2021-04-28T20:12:09.000Z	94	4095
2021-04-28T20:13:13.000Z	114	4095
2021-04-28T20:14:17.000Z	106	4095
2021-04-28T20:15:21.000Z	144	4095
2021-04-28T20:16:25.000Z	103	4095
2021-04-28T20:17:29.000Z	148	4095
2021-04-28T20:18:33.000Z	138	4095
2021-04-28T20:19:37.000Z	137	4095
2021-04-28T20:20:41.000Z	129	4095
2021-04-28T20:21:45.000Z	83	4095
2021-04-28T20:22:48.000Z	95	4095
2021-04-28T20:23:52.000Z	142	4095
2021-04-28T20:24:56.000Z	138	4095
2021-04-28T20:26:00.000Z	145	4095
2021-04-28T20:27:06.000Z	104	4095
2021-04-28T20:28:10.000Z	146	4095
2021-04-28T20:29:14.000Z	116	4095
2021-04-28T20:30:18.000Z	74	4095
2021-04-28T20:31:22.000Z	135	4095
2021-04-28T20:32:26.000Z	136	4095
2021-04-28T20:33:30.000Z	117	4095
2021-04-28T20:34:34.000Z	142	4095
2021-04-28T20:35:38.000Z	141	4095
2021-04-28T20:36:42.000Z	139	4095
2021-04-28T20:37:46.000Z	141	4095
2021-04-28T20:38:50.000Z	144	4095
2021-04-28T20:39:54.000Z	133	4095
2021-04-28T20:40:58.000Z	149	4095
2021-04-28T20:42:02.000Z	145	4095
2021-04-28T20:43:06.000Z	147	4095
2021-04-28T20:44:10.000Z	2	4095
2021-04-28T20:45:14.000Z	9	4095
2021-04-28T20:46:18.000Z	129	4095
2021-04-28T20:47:21.000Z	116	4095
2021-04-28T20:48:25.000Z	135	4095
2021-04-28T20:49:29.000Z	144	4095
2021-04-28T20:50:33.000Z	150	4095
2021-04-28T20:51:37.000Z	139	4095
2021-04-28T20:52:41.000Z	129	4095
2021-04-28T20:53:45.000Z	104	4095
2021-04-28T20:54:49.000Z	128	4095
2021-04-28T20:55:53.000Z	116	4095
2021-04-28T20:56:57.000Z	0	4095
2021-04-28T20:58:01.000Z	0	4095
2021-04-28T20:59:05.000Z	0	4095
2021-04-28T21:00:09.000Z	0	4095
2021-04-28T21:01:13.000Z	0	4095
2021-04-28T21:02:17.000Z	0	4095
2021-04-28T21:03:21.000Z	0	4095
2021-04-28T21:04:25.000Z	0	4095
2021-04-28T21:05:29.000Z	0	4095
2021-04-28T21:06:33.000Z	28	4095
2021-04-28T21:07:36.000Z	118	4095
2021-04-28T21:08:40.000Z	130	4095
2021-04-28T21:09:44.000Z	85	4095
2021-04-28T21:10:48.000Z	67	4095
2021-04-28T21:11:52.000Z	104	4095
2021-04-28T21:12:56.000Z	115	4095
2021-04-28T21:14:00.000Z	117	4095
2021-04-28T21:15:04.000Z	126	4095
2021-04-28T21:16:08.000Z	123	4095
2021-04-28T21:17:12.000Z	97	4095
2021-04-28T21:18:16.000Z	138	4095
2021-04-28T21:19:20.000Z	141	4095
2021-04-28T21:20:24.000Z	123	4095
2021-04-28T21:21:28.000Z	75	4095
2021-04-28T21:22:32.000Z	126	4095
2021-04-28T21:23:36.000Z	128	4095
2021-04-28T21:24:40.000Z	147	4095
2021-04-28T21:25:44.000Z	122	4095
2021-04-28T21:26:48.000Z	0	4095
2021-04-28T21:27:52.000Z	0	4095
2021-04-28T21:28:56.000Z	0	4095
2021-04-28T21:30:00.000Z	0	4095
2021-04-28T21:31:06.000Z	0	4095
2021-04-28T21:32:10.000Z	0	4095
2021-04-28T21:33:14.000Z	59	4095
2021-04-28T21:34:17.000Z	107	4095
2021-04-28T21:35:21.000Z	94	4095
2021-04-28T21:36:25.000Z	105	4095
2021-04-28T21:37:29.000Z	115	4095
2021-04-28T21:38:33.000Z	122	4095
2021-04-28T21:39:37.000Z	116	4095
2021-04-28T21:40:41.000Z	77	4095
2021-04-28T21:41:45.000Z	139	4095
2021-04-28T21:42:49.000Z	132	4095
2021-04-28T21:43:53.000Z	146	4095
2021-04-28T21:44:57.000Z	86	4095
2021-04-28T21:46:01.000Z	144	4095
2021-04-28T21:47:05.000Z	146	4095
2021-04-28T21:48:09.000Z	152	4095
2021-04-28T21:49:13.000Z	148	4095
2021-04-28T21:50:17.000Z	23	4095
2021-04-28T21:51:20.000Z	106	4095
2021-04-28T21:52:24.000Z	103	4095
2021-04-28T21:53:28.000Z	112	4095
2021-04-28T21:54:32.000Z	110	4095
2021-04-28T21:55:36.000Z	89	4095
2021-04-28T21:56:40.000Z	133	4095
2021-04-28T21:57:44.000Z	141	4095
2021-04-28T21:58:48.000Z	127	4095
2021-04-28T21:59:52.000Z	137	4095
2021-04-28T22:00:56.000Z	0	4095
2021-04-28T22:02:00.000Z	0	4095
2021-04-28T22:03:04.000Z	0	4095
2021-04-28T22:04:08.000Z	0	4095
2021-04-28T22:05:12.000Z	0	4095
2021-04-28T22:06:16.000Z	0	4095
2021-04-28T22:07:20.000Z	0	4095
2021-04-28T22:08:24.000Z	0	4095
2021-04-28T22:09:28.000Z	19	4095
2021-04-28T22:10:32.000Z	90	4095
2021-04-28T22:11:36.000Z	89	4095
2021-04-28T22:12:40.000Z	122	4095
2021-04-28T22:13:43.000Z	126	4095
2021-04-28T22:14:47.000Z	135	4095
2021-04-28T22:15:51.000Z	97	4095
2021-04-28T22:16:55.000Z	100	4095
2021-04-28T22:17:59.000Z	111	4095
2021-04-28T22:19:03.000Z	126	4095
2021-04-28T22:20:07.000Z	127	4095
2021-04-28T22:21:11.000Z	127	4095
2021-04-28T22:22:15.000Z	135	4095
2021-04-28T22:23:19.000Z	30	4095
2021-04-28T22:24:23.000Z	134	4095
2021-04-28T22:25:27.000Z	121	4095
2021-04-28T22:26:31.000Z	128	4095
2021-04-28T22:27:35.000Z	52	4095
2021-04-28T22:28:39.000Z	130	4095
2021-04-28T22:29:43.000Z	138	4095
2021-04-28T22:30:47.000Z	139	4095
2021-04-28T22:31:51.000Z	119	4095
2021-04-28T22:32:54.000Z	142	4095
2021-04-28T22:33:58.000Z	140	4095
2021-04-28T22:35:05.000Z	141	4095
2021-04-28T22:36:08.000Z	141	4095
2021-04-28T22:37:12.000Z	146	4095
2021-04-28T22:38:16.000Z	57	4095
2021-04-28T22:39:20.000Z	88	4095
2021-04-28T22:40:24.000Z	135	4095
2021-04-28T22:41:28.000Z	59	4095
2021-04-28T22:42:32.000Z	0	4095
2021-04-28T22:43:36.000Z	0	4095
2021-04-28T22:44:40.000Z	0	4095
2021-04-28T22:45:44.000Z	0	4095
2021-04-28T22:46:48.000Z	0	4095
2021-04-28T22:47:52.000Z	0	4095
2021-04-28T22:48:56.000Z	74	4095
2021-04-28T22:50:00.000Z	84	4095
2021-04-28T22:51:04.000Z	114	4095
2021-04-28T22:52:08.000Z	122	4095
2021-04-28T22:53:12.000Z	78	4095
2021-04-28T22:54:15.000Z	0	4095
2021-04-28T22:55:19.000Z	66	4095
2021-04-28T22:56:23.000Z	108	4095
2021-04-28T22:57:27.000Z	119	4095
2021-04-28T22:58:31.000Z	133	4095
2021-04-28T22:59:35.000Z	62	4095
2021-04-28T23:00:39.000Z	122	4095
2021-04-28T23:01:43.000Z	132	4095
2021-04-28T23:02:47.000Z	139	4095
2021-04-28T23:03:51.000Z	137	4095
2021-04-28T23:04:55.000Z	115	4095
2021-04-28T23:05:59.000Z	20	4095
2021-04-28T23:07:03.000Z	140	4095
2021-04-28T23:08:07.000Z	121	4095
2021-04-28T23:09:11.000Z	142	4095
2021-04-28T23:10:15.000Z	148	4095
2021-04-28T23:11:19.000Z	152	4095
2021-04-28T23:12:23.000Z	129	4095
2021-04-28T23:13:27.000Z	59	4095
2021-04-28T23:14:31.000Z	94	4095
2021-04-28T23:15:34.000Z	99	4095
2021-04-28T23:16:38.000Z	106	4095
2021-04-28T23:17:42.000Z	127	4095
2021-04-28T23:18:46.000Z	121	4095
2021-04-28T23:19:50.000Z	126	4095
2021-04-28T23:20:54.000Z	107	4095
2021-04-28T23:21:58.000Z	147	4095
2021-04-28T23:23:02.000Z	146	4095
2021-04-28T23:24:06.000Z	20	4095
2021-04-28T23:25:10.000Z	0	4095
2021-04-28T23:26:14.000Z	0	4095
2021-04-28T23:27:18.000Z	0	4095
2021-04-28T23:28:22.000Z	0	4095
2021-04-28T23:29:26.000Z	0	4095
2021-04-28T23:30:30.000Z	0	4095
2021-04-28T23:31:34.000Z	102	4095
2021-04-28T23:32:37.000Z	115	4095
2021-04-28T23:33:41.000Z	81	4095
2021-04-28T23:34:45.000Z	110	4095
2021-04-28T23:35:49.000Z	122	4095
2021-04-28T23:36:53.000Z	119	4095
2021-04-28T23:37:57.000Z	43	4095
2021-04-28T23:39:03.000Z	120	4095
2021-04-28T23:40:07.000Z	89	4095
2021-04-28T23:41:11.000Z	123	4095
2021-04-28T23:42:15.000Z	135	4095
2021-04-28T23:43:19.000Z	123	4095
2021-04-28T23:44:23.000Z	120	4095
2021-04-28T23:45:27.000Z	94	4095
2021-04-28T23:46:31.000Z	69	4095
2021-04-28T23:47:35.000Z	125	4095
2021-04-28T23:48:39.000Z	127	4095
2021-04-28T23:49:43.000Z	147	4095
2021-04-28T23:50:47.000Z	137	4095
2021-04-28T23:51:51.000Z	111	4095
2021-04-28T23:52:55.000Z	109	4095
2021-04-28T23:53:59.000Z	99	4095
2021-04-28T23:55:03.000Z	132	4095
2021-04-28T23:56:06.000Z	136	4095
2021-04-28T23:57:10.000Z	105	4095
2021-04-28T23:58:14.000Z	148	4095
2021-04-28T23:59:18.000Z	150	4095
2021-04-29T00:00:22.000Z	55	4095
2021-04-29T00:01:26.000Z	115	4095
2021-04-29T00:02:30.000Z	142	4095
2021-04-29T00:03:34.000Z	123	4095
2021-04-29T00:04:38.000Z	73	4095
2021-04-29T00:05:42.000Z	0	4095
2021-04-29T00:06:46.000Z	0	4095
2021-04-29T00:07:50.000Z	0	4095
2021-04-29T00:08:54.000Z	0	4095
2021-04-29T00:09:58.000Z	21	4095
2021-04-29T00:11:02.000Z	105	4095
2021-04-29T00:12:06.000Z	117	4095
2021-04-29T00:13:10.000Z	123	4095
2021-04-29T00:14:14.000Z	129	4095
2021-04-29T00:15:17.000Z	132	4095
2021-04-29T00:16:21.000Z	125	4095
2021-04-29T00:17:25.000Z	146	4095
2021-04-29T00:18:29.000Z	135	4095
2021-04-29T00:19:33.000Z	136	4095
2021-04-29T00:20:37.000Z	136	4095
2021-04-29T00:21:41.000Z	71	4095
2021-04-29T00:22:45.000Z	0	4095
2021-04-29T00:23:49.000Z	0	4095
2021-04-29T00:24:53.000Z	0	4095
2021-04-29T00:25:57.000Z	0	4095
2021-04-29T00:27:01.000Z	0	4095
2021-04-29T00:28:05.000Z	0	4095
2021-04-29T00:29:09.000Z	40	4095
2021-04-29T00:30:13.000Z	121	4095
2021-04-29T00:31:17.000Z	102	4095
2021-04-29T00:32:21.000Z	102	4095
2021-04-29T00:33:25.000Z	109	4095
2021-04-29T00:34:29.000Z	110	4095
2021-04-29T00:35:32.000Z	121	4095
2021-04-29T00:36:36.000Z	127	4095
2021-04-29T00:37:40.000Z	89	4095
2021-04-29T00:38:44.000Z	131	4095
2021-04-29T00:39:48.000Z	126	4095
2021-04-29T00:40:52.000Z	125	4095
2021-04-29T00:41:56.000Z	142	4095
2021-04-29T00:43:02.000Z	140	4095
2021-04-29T00:44:06.000Z	31	4095
2021-04-29T00:45:10.000Z	0	4095
2021-04-29T00:46:14.000Z	0	4095
2021-04-29T00:47:18.000Z	0	4095
2021-04-29T00:48:22.000Z	0	4095
2021-04-29T00:49:26.000Z	0	4095
2021-04-29T00:50:30.000Z	0	4095
2021-04-29T00:51:34.000Z	0	4095
2021-04-29T00:52:38.000Z	2	4095
2021-04-29T00:53:42.000Z	44	4095
2021-04-29T00:54:46.000Z	72	4095
2021-04-29T00:55:50.000Z	103	4095
2021-04-29T00:56:53.000Z	98	4095
2021-04-29T00:57:57.000Z	112	4095
2021-04-29T00:59:01.000Z	108	4095
2021-04-29T01:00:05.000Z	116	4095
2021-04-29T01:01:09.000Z	64	4095
2021-04-29T01:02:13.000Z	116	4095
2021-04-29T01:03:17.000Z	128	4095
2021-04-29T01:04:21.000Z	88	4095
2021-04-29T01:05:25.000Z	82	4095
2021-04-29T01:06:29.000Z	62	4095
2021-04-29T01:07:33.000Z	108	4095
2021-04-29T01:08:37.000Z	128	4095
2021-04-29T01:09:41.000Z	99	4095
2021-04-29T01:10:45.000Z	98	4095
2021-04-29T01:11:49.000Z	128	4095
2021-04-29T01:12:53.000Z	95	4095
2021-04-29T01:13:56.000Z	80	4095
2021-04-29T01:15:00.000Z	117	4095
2021-04-29T01:16:04.000Z	136	4095
2021-04-29T01:17:08.000Z	25	4095
2021-04-29T01:18:12.000Z	0	4095
2021-04-29T01:19:16.000Z	0	4095
2021-04-29T01:20:20.000Z	0	4095
2021-04-29T01:21:24.000Z	0	4095
2021-04-29T01:22:28.000Z	0	4095
2021-04-29T01:23:32.000Z	0	4095
2021-04-29T01:24:36.000Z	0	4095
2021-04-29T01:25:40.000Z	7	4095
2021-04-29T01:26:44.000Z	63	4095
2021-04-29T01:27:48.000Z	70	4095
2021-04-29T01:28:52.000Z	60	4095
2021-04-29T01:29:56.000Z	93	4095
2021-04-29T01:31:00.000Z	116	4095
2021-04-29T01:32:03.000Z	1	4095
2021-04-29T01:33:07.000Z	35	4095
2021-04-29T01:34:11.000Z	85	4095
2021-04-29T01:35:15.000Z	76	4095
2021-04-29T01:36:19.000Z	90	4095
2021-04-29T01:37:23.000Z	74	4095
2021-04-29T01:38:27.000Z	111	4095
2021-04-29T01:39:31.000Z	43	4095
2021-04-29T01:40:35.000Z	0	4095
2021-04-29T01:41:39.000Z	0	4095
2021-04-29T01:42:43.000Z	0	4095
2021-04-29T01:43:47.000Z	0	4095
2021-04-29T01:44:51.000Z	0	4095
2021-04-29T01:45:55.000Z	0	4095
2021-04-29T01:47:01.000Z	0	4095
2021-04-29T01:48:05.000Z	0	4095
2021-04-29T01:49:09.000Z	0	4095
2021-04-29T01:50:13.000Z	0	4095
2021-04-29T01:51:17.000Z	7	4095
2021-04-29T01:52:21.000Z	61	4095
2021-04-29T01:53:25.000Z	39	4095
2021-04-29T01:54:29.000Z	11	4095
2021-04-29T01:55:33.000Z	0	4095
2021-04-29T01:56:36.000Z	0	4095
2021-04-29T01:57:40.000Z	0	4095
2021-04-29T01:58:44.000Z	0	4095
2021-04-29T01:59:48.000Z	0	4095
2021-04-29T02:00:52.000Z	0	4095
2021-04-29T02:01:56.000Z	0	4095
2021-04-29T02:03:00.000Z	0	4095
2021-04-29T02:04:04.000Z	0	4095
2021-04-29T02:05:08.000Z	0	4095
2021-04-29T02:06:12.000Z	26	4095
2021-04-29T02:07:16.000Z	38	4095
2021-04-29T02:08:20.000Z	57	4095
2021-04-29T02:09:24.000Z	11	4095
2021-04-29T02:10:28.000Z	0	4095
2021-04-29T02:11:32.000Z	0	4095
2021-04-29T02:12:36.000Z	0	4095
2021-04-29T02:13:40.000Z	0	4095
2021-04-29T02:14:44.000Z	32	4095
2021-04-29T02:15:48.000Z	3	4095
2021-04-29T02:16:52.000Z	0	4095
2021-04-29T02:17:55.000Z	0	4095
2021-04-29T02:18:59.000Z	0	4095
2021-04-29T02:20:03.000Z	0	4095
2021-04-29T02:21:07.000Z	0	4095
2021-04-29T02:22:11.000Z	0	4095
2021-04-29T02:23:15.000Z	0	4095
2021-04-29T02:24:19.000Z	47	4095
2021-04-29T02:25:23.000Z	56	4095
2021-04-29T02:26:27.000Z	21	4095
2021-04-29T02:27:31.000Z	0	4095
2021-04-29T02:28:35.000Z	0	4095
2021-04-29T02:29:39.000Z	0	4095
2021-04-29T02:30:43.000Z	0	4095
2021-04-29T02:31:47.000Z	0	4095
2021-04-29T02:32:51.000Z	0	4095
2021-04-29T02:33:55.000Z	0	4095
2021-04-29T02:34:59.000Z	0	4095
2021-04-29T02:36:03.000Z	0	4095
2021-04-29T02:37:06.000Z	0	4095
2021-04-29T02:38:10.000Z	0	4095
2021-04-29T02:39:14.000Z	0	4095
2021-04-29T02:40:18.000Z	0	4095
2021-04-29T02:41:22.000Z	0	4095
2021-04-29T02:42:26.000Z	0	4095
2021-04-29T02:43:30.000Z	0	4095
2021-04-29T02:44:34.000Z	0	4095
2021-04-29T02:45:38.000Z	0	4095
2021-04-29T02:46:42.000Z	0	4095
2021-04-29T02:47:46.000Z	0	4095
2021-04-29T02:48:50.000Z	0	4095
2021-04-29T02:49:54.000Z	0	4095
2021-04-29T02:51:00.000Z	0	4095
2021-04-29T02:52:04.000Z	0	4095
2021-04-29T02:53:08.000Z	0	4095
2021-04-29T02:54:12.000Z	0	4095
2021-04-29T02:55:16.000Z	0	4095
2021-04-29T02:56:20.000Z	0	4095
2021-04-29T02:57:24.000Z	0	4095
2021-04-29T02:58:28.000Z	0	4095
2021-04-29T02:59:32.000Z	0	4095
2021-04-29T03:00:36.000Z	0	4095
2021-04-29T03:01:40.000Z	0	4095
2021-04-29T03:02:43.000Z	0	4095
2021-04-29T03:03:47.000Z	0	4095
2021-04-29T03:04:51.000Z	0	4095
2021-04-29T03:05:55.000Z	0	4095
2021-04-29T03:06:59.000Z	0	4095
2021-04-29T03:08:03.000Z	0	4095
2021-04-29T03:09:07.000Z	0	4095
2021-04-29T03:10:11.000Z	0	4095
2021-04-29T03:11:15.000Z	0	4095
2021-04-29T03:12:19.000Z	0	4095
2021-04-29T03:13:23.000Z	0	4095
2021-04-29T03:14:27.000Z	0	4095
2021-04-29T03:15:31.000Z	0	4095
2021-04-29T03:16:35.000Z	0	4095
2021-04-29T03:17:39.000Z	0	4095
2021-04-29T03:18:43.000Z	0	4095
2021-04-29T03:19:46.000Z	0	4095
2021-04-29T03:20:50.000Z	0	4095
2021-04-29T03:21:54.000Z	0	4095
2021-04-29T03:22:58.000Z	0	4095
2021-04-29T03:24:02.000Z	0	4095
2021-04-29T03:25:06.000Z	0	4095
2021-04-29T03:26:10.000Z	0	4095
2021-04-29T03:27:14.000Z	0	4095
2021-04-29T03:28:18.000Z	0	4095
2021-04-29T03:29:22.000Z	0	4095
2021-04-29T03:30:26.000Z	0	4095
2021-04-29T03:31:30.000Z	0	4095
2021-04-29T03:32:34.000Z	0	4095
2021-04-29T03:33:38.000Z	0	4095
2021-04-29T03:34:42.000Z	0	4095
2021-04-29T03:35:46.000Z	0	4095
2021-04-29T03:36:50.000Z	0	4095
2021-04-29T03:37:54.000Z	0	4095
2021-04-29T03:38:58.000Z	0	4095
2021-04-29T03:40:01.000Z	0	4095
2021-04-29T03:41:05.000Z	0	4095
2021-04-29T03:42:09.000Z	0	4095
2021-04-29T03:43:13.000Z	0	4095
2021-04-29T03:44:17.000Z	0	4095
2021-04-29T03:45:21.000Z	0	4095
2021-04-29T03:46:25.000Z	0	4095
2021-04-29T03:47:29.000Z	0	4095
2021-04-29T03:48:33.000Z	0	4095
2021-04-29T03:49:37.000Z	0	4095
2021-04-29T03:50:41.000Z	0	4095
2021-04-29T03:51:45.000Z	0	4095
2021-04-29T03:52:49.000Z	0	4095
2021-04-29T03:53:53.000Z	0	4095
2021-04-29T03:54:59.000Z	0	4095
2021-04-29T03:56:03.000Z	0	4095
2021-04-29T03:57:07.000Z	0	4095
2021-04-29T03:58:11.000Z	0	4095
2021-04-29T03:59:15.000Z	18	4095
2021-04-29T04:00:19.000Z	46	4095
2021-04-29T04:01:22.000Z	49	4095
2021-04-29T04:02:26.000Z	21	4095
2021-04-29T04:03:30.000Z	0	4095
2021-04-29T04:04:34.000Z	0	4095
2021-04-29T04:05:38.000Z	38	4095
2021-04-29T04:06:42.000Z	52	4095
2021-04-29T04:07:46.000Z	52	4095
2021-04-29T04:08:50.000Z	34	4095
2021-04-29T04:09:54.000Z	47	4095
2021-04-29T04:10:58.000Z	0	4095
2021-04-29T04:12:02.000Z	0	4095
2021-04-29T04:13:06.000Z	0	4095
2021-04-29T04:14:10.000Z	21	4095
2021-04-29T04:15:14.000Z	49	4095
2021-04-29T04:16:18.000Z	61	4095
2021-04-29T04:17:22.000Z	10	4095
2021-04-29T04:18:26.000Z	50	4095
2021-04-29T04:19:30.000Z	79	4095
2021-04-29T04:20:33.000Z	46	4095
2021-04-29T04:21:37.000Z	2	4095
2021-04-29T04:22:41.000Z	0	4095
2021-04-29T04:23:45.000Z	0	4095
2021-04-29T04:24:49.000Z	0	4095
2021-04-29T04:25:53.000Z	0	4095
2021-04-29T04:26:57.000Z	0	4095
2021-04-29T04:28:01.000Z	0	4095
2021-04-29T04:29:05.000Z	0	4095
2021-04-29T04:30:09.000Z	0	4095
2021-04-29T04:31:13.000Z	0	4095
2021-04-29T04:32:17.000Z	0	4095
2021-04-29T04:33:21.000Z	0	4095
2021-04-29T04:34:25.000Z	0	4095
2021-04-29T04:35:29.000Z	0	4095
2021-04-29T04:36:33.000Z	0	4095
2021-04-29T04:37:36.000Z	0	4095
2021-04-29T04:38:40.000Z	0	4095
2021-04-29T04:39:44.000Z	0	4095
2021-04-29T04:40:48.000Z	0	4095
2021-04-29T04:41:52.000Z	0	4095
2021-04-29T04:42:56.000Z	0	4095
2021-04-29T04:44:00.000Z	0	4095
2021-04-29T04:45:04.000Z	0	4095
2021-04-29T04:46:08.000Z	0	4095
2021-04-29T04:47:12.000Z	0	4095
2021-04-29T04:48:16.000Z	0	4095
2021-04-29T04:49:20.000Z	0	4095
2021-04-29T04:50:24.000Z	0	4095
2021-04-29T04:51:28.000Z	0	4095
2021-04-29T04:52:32.000Z	0	4095
2021-04-29T04:53:36.000Z	0	4095
2021-04-29T04:54:39.000Z	0	4095
2021-04-29T04:55:43.000Z	0	4095
2021-04-29T04:56:47.000Z	0	4095
2021-04-29T04:57:51.000Z	0	4095
2021-04-29T04:58:57.000Z	0	4095
2021-04-29T05:00:01.000Z	0	4095
2021-04-29T05:01:05.000Z	0	4095
2021-04-29T05:02:09.000Z	0	4095
2021-04-29T05:03:13.000Z	0	4095
2021-04-29T05:04:17.000Z	0	4095
2021-04-29T05:05:21.000Z	0	4095
2021-04-29T05:06:25.000Z	0	4095
2021-04-29T05:07:29.000Z	0	4095
2021-04-29T05:08:33.000Z	0	4095
2021-04-29T05:09:37.000Z	0	4095
2021-04-29T05:10:41.000Z	0	4095
2021-04-29T05:11:45.000Z	0	4095
2021-04-29T05:12:49.000Z	0	4095
2021-04-29T05:13:53.000Z	0	4095
2021-04-29T05:14:57.000Z	0	4095
2021-04-29T05:16:00.000Z	0	4095
2021-04-29T05:17:04.000Z	0	4095
2021-04-29T05:18:08.000Z	0	4095
2021-04-29T05:19:12.000Z	0	4095
2021-04-29T05:20:16.000Z	0	4095
2021-04-29T05:21:20.000Z	0	4095
2021-04-29T05:22:24.000Z	0	4095
2021-04-29T05:23:28.000Z	0	4095
2021-04-29T05:24:32.000Z	0	4095
2021-04-29T05:25:36.000Z	0	4095
2021-04-29T05:26:40.000Z	0	4095
2021-04-29T05:27:44.000Z	0	4095
2021-04-29T05:28:48.000Z	0	4095
2021-04-29T05:29:52.000Z	0	4095
2021-04-29T05:30:56.000Z	0	4095
2021-04-29T05:32:00.000Z	0	4095
2021-04-29T05:33:04.000Z	0	4095
2021-04-29T05:34:08.000Z	0	4095
2021-04-29T05:35:12.000Z	0	4095
2021-04-29T05:36:16.000Z	0	4095
2021-04-29T05:37:19.000Z	0	4095
2021-04-29T05:38:23.000Z	0	4095
2021-04-29T05:39:27.000Z	0	4095
2021-04-29T05:40:31.000Z	0	4095
2021-04-29T05:41:35.000Z	0	4095
2021-04-29T05:42:39.000Z	0	4095
2021-04-29T05:43:43.000Z	0	4095
2021-04-29T05:44:47.000Z	0	4095
2021-04-29T05:45:51.000Z	0	4095
2021-04-29T05:46:55.000Z	0	4095
2021-04-29T05:47:59.000Z	0	4095
2021-04-29T05:49:03.000Z	0	4095
2021-04-29T05:50:07.000Z	0	4095
2021-04-29T05:51:11.000Z	0	4095
2021-04-29T05:52:15.000Z	0	4095
2021-04-29T05:53:19.000Z	0	4095
2021-04-29T05:54:23.000Z	0	4095
2021-04-29T05:55:27.000Z	0	4095
2021-04-29T05:56:31.000Z	0	4095
2021-04-29T05:57:35.000Z	0	4095
2021-04-29T05:58:39.000Z	0	4095
2021-04-29T05:59:42.000Z	0	4095
2021-04-29T06:00:46.000Z	0	4095
2021-04-29T06:01:50.000Z	0	4095
2021-04-29T06:02:56.000Z	0	4095
2021-04-29T06:04:00.000Z	0	4095
2021-04-29T06:05:04.000Z	0	4095
2021-04-29T06:06:08.000Z	0	4095
2021-04-29T06:07:12.000Z	0	4095
2021-04-29T06:08:16.000Z	0	4095
2021-04-29T06:09:20.000Z	0	4095
2021-04-29T06:10:24.000Z	0	4095
2021-04-29T06:11:28.000Z	0	4095
2021-04-29T06:12:32.000Z	0	4095
2021-04-29T06:13:36.000Z	0	4095
2021-04-29T06:14:40.000Z	0	4095
2021-04-29T06:15:44.000Z	0	4095
2021-04-29T06:16:48.000Z	0	4095
2021-04-29T06:17:52.000Z	0	4095
2021-04-29T06:18:56.000Z	0	4095
2021-04-29T06:20:00.000Z	0	4095
2021-04-29T06:21:03.000Z	0	4095
2021-04-29T06:22:07.000Z	0	4095
2021-04-29T06:23:11.000Z	0	4095
2021-04-29T06:24:15.000Z	0	4095
2021-04-29T06:25:19.000Z	0	4095
2021-04-29T06:26:23.000Z	0	4095
2021-04-29T06:27:27.000Z	0	4095
2021-04-29T06:28:31.000Z	0	4095
2021-04-29T06:29:35.000Z	0	4095
2021-04-29T06:30:39.000Z	0	4095
2021-04-29T06:31:43.000Z	0	4095
2021-04-29T06:32:47.000Z	0	4095
2021-04-29T06:33:51.000Z	0	4095
2021-04-29T06:34:55.000Z	0	4095
2021-04-29T06:35:59.000Z	0	4095
2021-04-29T06:37:03.000Z	0	4095
2021-04-29T06:38:07.000Z	0	4095
2021-04-29T06:39:11.000Z	0	4095
2021-04-29T06:40:15.000Z	0	4095
2021-04-29T06:41:18.000Z	0	4095
2021-04-29T06:42:22.000Z	0	4095
2021-04-29T06:43:26.000Z	0	4095
2021-04-29T06:44:30.000Z	0	4095
2021-04-29T06:45:34.000Z	0	4095
2021-04-29T06:46:38.000Z	0	4095
2021-04-29T06:47:42.000Z	0	4095
2021-04-29T06:48:46.000Z	0	4095
2021-04-29T06:49:50.000Z	0	4095
2021-04-29T06:50:54.000Z	0	4095
2021-04-29T06:51:58.000Z	0	4095
2021-04-29T06:53:02.000Z	0	4095
2021-04-29T06:54:06.000Z	0	4095
2021-04-29T06:55:10.000Z	0	4095
2021-04-29T06:56:14.000Z	0	4095
2021-04-29T06:57:18.000Z	0	4095
2021-04-29T06:58:22.000Z	0	4095
2021-04-29T06:59:26.000Z	0	4095
2021-04-29T07:00:29.000Z	0	4095
2021-04-29T07:01:33.000Z	0	4095
2021-04-29T07:02:37.000Z	0	4095
2021-04-29T07:03:41.000Z	0	4095
2021-04-29T07:04:45.000Z	0	4095
2021-04-29T07:05:49.000Z	0	4095
2021-04-29T07:09:23.000Z	0	4095
2021-04-29T07:10:27.000Z	0	4095
2021-04-29T07:11:31.000Z	0	4095
2021-04-29T07:12:35.000Z	0	4095
2021-04-29T07:13:39.000Z	0	4095
2021-04-29T07:14:43.000Z	0	4095
2021-04-29T07:15:47.000Z	0	4095
2021-04-29T07:16:51.000Z	0	4095
2021-04-29T07:17:55.000Z	0	4095
2021-04-29T07:18:59.000Z	0	4095
2021-04-29T07:20:03.000Z	0	4095
2021-04-29T07:21:07.000Z	0	4095
2021-04-29T07:22:11.000Z	0	4095
2021-04-29T07:23:15.000Z	0	4095
2021-04-29T07:24:19.000Z	0	4095
2021-04-29T07:25:23.000Z	0	4095
2021-04-29T07:26:26.000Z	0	4095
2021-04-29T07:27:30.000Z	0	4095
2021-04-29T07:28:34.000Z	0	4095
2021-04-29T07:29:38.000Z	0	4095
2021-04-29T07:30:42.000Z	0	4095
2021-04-29T07:31:46.000Z	0	4095
2021-04-29T07:32:50.000Z	0	4095
2021-04-29T07:33:54.000Z	0	4095
2021-04-29T07:34:58.000Z	0	4095
2021-04-29T07:36:02.000Z	0	4095
2021-04-29T07:37:06.000Z	0	4095
2021-04-29T07:38:10.000Z	0	4095
2021-04-29T07:39:14.000Z	0	4095
2021-04-29T07:40:18.000Z	0	4095
2021-04-29T07:41:22.000Z	0	4095
2021-04-29T07:42:26.000Z	0	4095
2021-04-29T07:43:29.000Z	0	4095
2021-04-29T07:44:33.000Z	0	4095
2021-04-29T07:45:37.000Z	0	4095
2021-04-29T07:46:41.000Z	0	4095
2021-04-29T07:47:45.000Z	0	4095
2021-04-29T07:48:49.000Z	0	4095
2021-04-29T07:49:53.000Z	0	4095
2021-04-29T07:50:57.000Z	0	4095
2021-04-29T07:52:01.000Z	0	4095
2021-04-29T07:53:05.000Z	0	4095
2021-04-29T07:54:09.000Z	0	4095
2021-04-29T07:55:13.000Z	0	4095
2021-04-29T07:56:17.000Z	0	4095
2021-04-29T07:57:21.000Z	0	4095
2021-04-29T07:58:24.000Z	0	4095
2021-04-29T07:59:28.000Z	0	4095
2021-04-29T08:00:32.000Z	0	4095
2021-04-29T08:01:36.000Z	0	4095
2021-04-29T08:02:40.000Z	0	4095
2021-04-29T08:03:44.000Z	0	4095
2021-04-29T08:04:48.000Z	0	4095
2021-04-29T08:05:52.000Z	0	4095
2021-04-29T08:06:56.000Z	0	4095
2021-04-29T08:08:00.000Z	0	4095
2021-04-29T08:09:04.000Z	0	4095
2021-04-29T08:10:08.000Z	0	4095
2021-04-29T08:11:12.000Z	0	4095
2021-04-29T08:12:16.000Z	0	4095
2021-04-29T08:13:22.000Z	0	4095
2021-04-29T08:14:26.000Z	0	4095
2021-04-29T08:15:30.000Z	0	4095
2021-04-29T08:16:34.000Z	0	4095
2021-04-29T08:17:38.000Z	0	4095
2021-04-29T08:18:42.000Z	0	4095
2021-04-29T08:19:46.000Z	0	4095
2021-04-29T08:20:50.000Z	0	4095
2021-04-29T08:21:54.000Z	0	4095
2021-04-29T08:22:58.000Z	0	4095
2021-04-29T08:24:02.000Z	0	4095
2021-04-29T08:25:06.000Z	0	4095
2021-04-29T08:26:10.000Z	0	4095
2021-04-29T08:27:13.000Z	0	4095
2021-04-29T08:28:17.000Z	0	4095
2021-04-29T08:29:21.000Z	0	4095
2021-04-29T08:30:25.000Z	0	4095
2021-04-29T08:31:29.000Z	0	4095
2021-04-29T08:32:33.000Z	0	4095
2021-04-29T08:33:37.000Z	0	4095
2021-04-29T08:34:41.000Z	0	4095
2021-04-29T08:35:45.000Z	0	4095
2021-04-29T08:36:49.000Z	0	4095
2021-04-29T08:37:53.000Z	0	4095
2021-04-29T08:38:57.000Z	0	4095
2021-04-29T08:40:01.000Z	0	4095
2021-04-29T08:41:05.000Z	0	4095
2021-04-29T08:42:09.000Z	0	4095
2021-04-29T08:43:13.000Z	0	4095
2021-04-29T08:44:17.000Z	0	4095
2021-04-29T08:45:21.000Z	0	4095
2021-04-29T08:46:25.000Z	0	4095
2021-04-29T08:47:29.000Z	0	4095
2021-04-29T08:48:32.000Z	0	4095
2021-04-29T08:49:36.000Z	0	4095
2021-04-29T08:50:40.000Z	0	4095
2021-04-29T08:51:44.000Z	0	4095
2021-04-29T08:52:48.000Z	0	4095
2021-04-29T08:53:52.000Z	0	4095
2021-04-29T08:54:56.000Z	0	4095
2021-04-29T08:56:00.000Z	0	4095
2021-04-29T08:57:04.000Z	0	4095
2021-04-29T08:58:08.000Z	0	4095
2021-04-29T08:59:12.000Z	0	4095
2021-04-29T09:00:16.000Z	0	4095
2021-04-29T09:01:20.000Z	0	4095
2021-04-29T09:02:24.000Z	0	4095
2021-04-29T09:03:28.000Z	0	4095
2021-04-29T09:04:32.000Z	0	4095
2021-04-29T09:05:36.000Z	0	4095
2021-04-29T09:06:40.000Z	0	4095
2021-04-29T09:07:44.000Z	0	4095
2021-04-29T09:08:48.000Z	0	4095
2021-04-29T09:09:52.000Z	0	4095
2021-04-29T09:10:55.000Z	0	4095
2021-04-29T09:11:59.000Z	0	4095
2021-04-29T09:13:03.000Z	0	4095
2021-04-29T09:14:07.000Z	0	4095
2021-04-29T09:15:11.000Z	0	4095
2021-04-29T09:16:15.000Z	0	4095
2021-04-29T09:17:21.000Z	0	4095
2021-04-29T09:18:25.000Z	0	4095
2021-04-29T09:19:29.000Z	0	4095
2021-04-29T09:20:33.000Z	0	4095
2021-04-29T09:21:37.000Z	0	4095
2021-04-29T09:22:41.000Z	0	4095
2021-04-29T09:23:45.000Z	0	4095
2021-04-29T09:24:49.000Z	0	4095
2021-04-29T09:25:53.000Z	0	4095
2021-04-29T09:26:57.000Z	0	4095
2021-04-29T09:28:01.000Z	0	4095
2021-04-29T09:29:05.000Z	0	4095
2021-04-29T09:30:09.000Z	0	4095
2021-04-29T09:31:13.000Z	0	4095
2021-04-29T09:32:17.000Z	0	4095
2021-04-29T09:33:20.000Z	0	4095
2021-04-29T09:34:24.000Z	0	4095
2021-04-29T09:35:28.000Z	0	4095
2021-04-29T09:36:32.000Z	0	4095
2021-04-29T09:37:36.000Z	0	4095
2021-04-29T09:38:40.000Z	0	4095
2021-04-29T09:39:44.000Z	0	4095
2021-04-29T09:40:48.000Z	0	4095
2021-04-29T09:41:52.000Z	0	4095
2021-04-29T09:42:56.000Z	0	4095
2021-04-29T09:44:00.000Z	0	4095
2021-04-29T09:45:04.000Z	0	4095
2021-04-29T09:46:08.000Z	0	4095
2021-04-29T09:47:12.000Z	0	4095
2021-04-29T09:48:16.000Z	0	4095
2021-04-29T09:49:20.000Z	0	4095
2021-04-29T09:50:24.000Z	0	4095
2021-04-29T09:51:28.000Z	0	4095
2021-04-29T09:52:32.000Z	0	4095
2021-04-29T09:53:36.000Z	0	4095
2021-04-29T09:54:39.000Z	0	4095
2021-04-29T09:55:43.000Z	0	4095
2021-04-29T09:56:47.000Z	0	4095
2021-04-29T09:57:51.000Z	0	4095
2021-04-29T09:58:55.000Z	0	4095
2021-04-29T09:59:59.000Z	0	4095
2021-04-29T10:01:03.000Z	0	4095
2021-04-29T10:02:07.000Z	0	4095
2021-04-29T10:03:11.000Z	0	4095
2021-04-29T10:04:15.000Z	0	4095
2021-04-29T10:05:19.000Z	0	4095
2021-04-29T10:06:23.000Z	0	4095
2021-04-29T10:07:27.000Z	0	4095
2021-04-29T10:08:31.000Z	0	4095
2021-04-29T10:09:35.000Z	0	4095
2021-04-29T10:10:39.000Z	0	4095
2021-04-29T10:11:43.000Z	0	4095
2021-04-29T10:12:47.000Z	0	4095
2021-04-29T10:13:51.000Z	0	4095
2021-04-29T10:14:55.000Z	0	4095
2021-04-29T10:15:58.000Z	0	4095
2021-04-29T10:17:02.000Z	0	4095
2021-04-29T10:18:06.000Z	0	4095
2021-04-29T10:19:10.000Z	0	4095
2021-04-29T10:20:14.000Z	0	4095
2021-04-29T10:21:20.000Z	0	4095
2021-04-29T10:22:24.000Z	0	4095
2021-04-29T10:23:28.000Z	0	4095
2021-04-29T10:24:32.000Z	0	4095
2021-04-29T10:25:36.000Z	0	4095
2021-04-29T10:26:40.000Z	0	4095
2021-04-29T10:27:44.000Z	0	4095
2021-04-29T10:28:48.000Z	0	4095
2021-04-29T10:29:52.000Z	0	4095
2021-04-29T10:30:56.000Z	0	4095
2021-04-29T10:32:00.000Z	0	4095
2021-04-29T10:33:04.000Z	0	4095
2021-04-29T10:34:08.000Z	0	4095
2021-04-29T10:35:12.000Z	0	4095
2021-04-29T10:36:16.000Z	0	4095
2021-04-29T10:37:20.000Z	0	4095
2021-04-29T10:38:24.000Z	0	4095
2021-04-29T10:39:27.000Z	0	4095
2021-04-29T10:40:31.000Z	0	4095
2021-04-29T10:41:35.000Z	0	4095
2021-04-29T10:42:39.000Z	0	4095
2021-04-29T10:43:43.000Z	0	4095
2021-04-29T10:44:47.000Z	0	4095
2021-04-29T10:45:51.000Z	0	4095
2021-04-29T10:46:55.000Z	0	4095
2021-04-29T10:47:59.000Z	0	4095
2021-04-29T10:49:03.000Z	0	4095
2021-04-29T10:50:07.000Z	0	4095
2021-04-29T10:51:11.000Z	0	4095
2021-04-29T10:52:15.000Z	0	4095
2021-04-29T10:53:19.000Z	0	4095
2021-04-29T10:54:23.000Z	0	4095
2021-04-29T10:55:27.000Z	0	4095
2021-04-29T10:56:31.000Z	0	4095
2021-04-29T10:57:35.000Z	0	4095
2021-04-29T10:58:38.000Z	0	4095
2021-04-29T10:59:42.000Z	0	4095
2021-04-29T11:00:46.000Z	0	4095
2021-04-29T11:01:50.000Z	0	4095
2021-04-29T11:02:54.000Z	0	4095
2021-04-29T11:03:58.000Z	0	4095
2021-04-29T11:05:02.000Z	0	4095
2021-04-29T11:06:06.000Z	0	4095
2021-04-29T11:07:10.000Z	0	4095
2021-04-29T11:08:14.000Z	0	4095
2021-04-29T11:09:18.000Z	0	4095
2021-04-29T11:10:22.000Z	0	4095
2021-04-29T11:11:26.000Z	0	4095
2021-04-29T11:12:30.000Z	0	4095
2021-04-29T11:13:34.000Z	0	4095
2021-04-29T11:14:38.000Z	0	4095
2021-04-29T11:15:42.000Z	0	4095
2021-04-29T11:16:46.000Z	0	4095
2021-04-29T11:17:50.000Z	0	4095
2021-04-29T11:18:53.000Z	0	4095
2021-04-29T11:19:57.000Z	0	4095
2021-04-29T11:21:01.000Z	0	4095
2021-04-29T11:22:05.000Z	0	4095
2021-04-29T11:23:09.000Z	0	4095
2021-04-29T11:24:13.000Z	0	4095
2021-04-29T11:25:19.000Z	0	4095
2021-04-29T11:26:23.000Z	0	4095
2021-04-29T11:27:27.000Z	0	4095
2021-04-29T11:28:31.000Z	0	4095
2021-04-29T11:29:35.000Z	0	4095
2021-04-29T11:30:39.000Z	0	4095
2021-04-29T11:31:43.000Z	0	4095
2021-04-29T11:32:47.000Z	0	4095
2021-04-29T11:33:51.000Z	0	4095
2021-04-29T11:34:55.000Z	0	4095
2021-04-29T11:35:59.000Z	1	4095
2021-04-29T11:37:03.000Z	0	4095
2021-04-29T11:38:07.000Z	0	4095
2021-04-29T11:39:10.000Z	0	4095
2021-04-29T11:40:14.000Z	0	4095
2021-04-29T11:41:18.000Z	0	4095
2021-04-29T11:42:22.000Z	0	4095
2021-04-29T11:43:26.000Z	0	4095
2021-04-29T11:44:30.000Z	0	4095
2021-04-29T11:45:34.000Z	0	4095
2021-04-29T11:46:38.000Z	0	4095
2021-04-29T11:47:42.000Z	0	4095
2021-04-29T11:48:46.000Z	0	4095
2021-04-29T11:49:50.000Z	0	4095
2021-04-29T11:50:54.000Z	0	4095
2021-04-29T11:51:58.000Z	0	4095
2021-04-29T11:53:02.000Z	0	4095
2021-04-29T11:54:06.000Z	0	4095
2021-04-29T11:55:10.000Z	0	4095
2021-04-29T11:56:13.000Z	0	4095
2021-04-29T11:57:17.000Z	0	4095
2021-04-29T11:58:21.000Z	0	4095
2021-04-29T11:59:25.000Z	0	4095
2021-04-29T12:00:29.000Z	0	4095
2021-04-29T12:01:33.000Z	0	4095
2021-04-29T12:02:37.000Z	0	4095
2021-04-29T12:03:41.000Z	0	4095
2021-04-29T12:04:45.000Z	0	4095
2021-04-29T12:05:49.000Z	0	4095
2021-04-29T12:06:53.000Z	0	4095
2021-04-29T12:07:57.000Z	0	4095
2021-04-29T12:09:01.000Z	0	4095
2021-04-29T12:10:05.000Z	0	4095
2021-04-29T12:11:09.000Z	0	4095
2021-04-29T12:12:13.000Z	0	4095
2021-04-29T12:13:17.000Z	0	4095
2021-04-29T12:14:21.000Z	0	4095
2021-04-29T12:15:25.000Z	0	4095
2021-04-29T12:16:29.000Z	0	4095
2021-04-29T12:17:33.000Z	0	4095
2021-04-29T12:18:36.000Z	0	4095
2021-04-29T12:19:40.000Z	0	4095
2021-04-29T12:20:44.000Z	0	4095
2021-04-29T12:21:48.000Z	0	4095
2021-04-29T12:22:52.000Z	0	4095
2021-04-29T12:23:56.000Z	0	4095
2021-04-29T12:25:00.000Z	0	4095
2021-04-29T12:26:04.000Z	0	4095
2021-04-29T12:27:08.000Z	0	4095
2021-04-29T12:28:12.000Z	0	4095
2021-04-29T12:29:18.000Z	0	4095
2021-04-29T12:30:22.000Z	0	4095
2021-04-29T12:31:26.000Z	0	4095
2021-04-29T12:32:30.000Z	0	4095
2021-04-29T12:33:34.000Z	0	4095
2021-04-29T12:34:38.000Z	0	4095
2021-04-29T12:35:42.000Z	0	4095
2021-04-29T12:36:46.000Z	0	4095
2021-04-29T12:37:50.000Z	0	4095
2021-04-29T12:38:54.000Z	0	4095
2021-04-29T12:39:58.000Z	0	4095
2021-04-29T12:41:01.000Z	0	4095
2021-04-29T12:42:05.000Z	0	4095
2021-04-29T12:43:09.000Z	0	4095
2021-04-29T12:44:13.000Z	0	4095
2021-04-29T12:45:17.000Z	0	4095
2021-04-29T12:46:21.000Z	0	4095
2021-04-29T12:47:25.000Z	0	4095
2021-04-29T12:48:29.000Z	0	4095
2021-04-29T12:49:33.000Z	0	4095
2021-04-29T12:50:37.000Z	0	4095
2021-04-29T12:51:41.000Z	0	4095
2021-04-29T12:52:45.000Z	0	4095
2021-04-29T12:53:49.000Z	0	4095
2021-04-29T12:54:53.000Z	0	4095
2021-04-29T12:55:57.000Z	0	4095
2021-04-29T12:57:01.000Z	0	4095
2021-04-29T12:58:05.000Z	0	4095
2021-04-29T12:59:08.000Z	0	4095
2021-04-29T13:00:12.000Z	0	4095
2021-04-29T13:01:16.000Z	0	4095
2021-04-29T13:02:20.000Z	0	4095
2021-04-29T13:03:24.000Z	0	4095
2021-04-29T13:04:28.000Z	0	4095
2021-04-29T13:05:32.000Z	0	4095
2021-04-29T13:06:36.000Z	0	4095
2021-04-29T13:07:40.000Z	0	4095
2021-04-29T13:08:44.000Z	0	4095
2021-04-29T13:09:48.000Z	0	4095
2021-04-29T13:10:52.000Z	0	4095
2021-04-29T13:11:56.000Z	0	4095
2021-04-29T13:13:00.000Z	0	4095
2021-04-29T13:14:04.000Z	0	4095
2021-04-29T13:15:08.000Z	0	4095
2021-04-29T13:16:12.000Z	0	4095
2021-04-29T13:17:16.000Z	0	4095
2021-04-29T13:18:19.000Z	0	4095
2021-04-29T13:19:23.000Z	0	4095
2021-04-29T13:20:27.000Z	0	4095
2021-04-29T13:21:31.000Z	0	4095
2021-04-29T13:22:35.000Z	0	4095
2021-04-29T13:23:39.000Z	0	4095
2021-04-29T13:24:43.000Z	0	4095
2021-04-29T13:25:47.000Z	0	4095
2021-04-29T13:26:51.000Z	0	4095
2021-04-29T13:27:55.000Z	0	4095
2021-04-29T13:28:59.000Z	0	4095
2021-04-29T13:30:03.000Z	0	4095
2021-04-29T13:31:07.000Z	0	4095
2021-04-29T13:32:11.000Z	0	4095
2021-04-29T13:33:17.000Z	0	4095
2021-04-29T13:34:21.000Z	0	4095
2021-04-29T13:35:25.000Z	0	4095
2021-04-29T13:36:29.000Z	0	4095
2021-04-29T13:37:33.000Z	0	4095
2021-04-29T13:38:36.000Z	0	4095
2021-04-29T13:39:40.000Z	0	4095
2021-04-29T13:40:44.000Z	0	4095
2021-04-29T13:41:48.000Z	0	4095
2021-04-29T13:42:52.000Z	0	4095
2021-04-29T13:43:56.000Z	0	4095
2021-04-29T13:45:00.000Z	0	4095
2021-04-29T13:46:04.000Z	0	4095
2021-04-29T13:47:08.000Z	0	4095
2021-04-29T13:48:12.000Z	0	4095
2021-04-29T13:49:16.000Z	0	4095
2021-04-29T13:50:20.000Z	0	4095
2021-04-29T13:51:24.000Z	0	4095
2021-04-29T13:52:28.000Z	0	4095
2021-04-29T13:53:32.000Z	0	4095
2021-04-29T13:54:36.000Z	0	4095
2021-04-29T13:55:40.000Z	0	4095
2021-04-29T13:56:44.000Z	0	4095
2021-04-29T13:57:48.000Z	0	4095
2021-04-29T13:58:51.000Z	0	4095
2021-04-29T13:59:55.000Z	0	4095
2021-04-29T14:00:59.000Z	0	4095
2021-04-29T14:02:03.000Z	0	4095
2021-04-29T14:03:07.000Z	0	4095
2021-04-29T14:04:11.000Z	0	4095
2021-04-29T14:05:15.000Z	0	4095
2021-04-29T14:06:19.000Z	0	4095
2021-04-29T14:07:23.000Z	0	4095
2021-04-29T14:08:27.000Z	0	4095
2021-04-29T14:09:31.000Z	0	4095
2021-04-29T14:10:35.000Z	0	4095
2021-04-29T14:11:39.000Z	0	4095
2021-04-29T14:12:43.000Z	0	4095
2021-04-29T14:13:47.000Z	0	4095
2021-04-29T14:14:51.000Z	0	4095
2021-04-29T14:15:55.000Z	0	4095
2021-04-29T14:16:59.000Z	0	4095
2021-04-29T14:18:03.000Z	0	4095
2021-04-29T14:19:07.000Z	0	4095
2021-04-29T14:20:10.000Z	0	4095
2021-04-29T14:21:14.000Z	0	4095
2021-04-29T14:22:18.000Z	0	4095
2021-04-29T14:23:22.000Z	0	4095
2021-04-29T14:24:26.000Z	0	4095
2021-04-29T14:25:30.000Z	0	4095
2021-04-29T14:26:34.000Z	0	4095
2021-04-29T14:27:38.000Z	0	4095
2021-04-29T14:28:42.000Z	0	4095
2021-04-29T14:29:46.000Z	0	4095
2021-04-29T14:30:50.000Z	0	4095
2021-04-29T14:31:54.000Z	0	4095
2021-04-29T14:32:58.000Z	0	4095
2021-04-29T14:34:02.000Z	0	4095
2021-04-29T14:35:06.000Z	0	4095
2021-04-29T14:36:10.000Z	0	4095
2021-04-29T14:38:30.000Z	0	4095
2021-04-29T14:39:34.000Z	0	4095
2021-04-29T14:40:38.000Z	0	4095
2021-04-29T14:41:42.000Z	0	4095
2021-04-29T14:42:45.000Z	0	4095
2021-04-29T14:43:49.000Z	0	4095
2021-04-29T14:44:53.000Z	0	4095
2021-04-29T14:45:57.000Z	0	4095
2021-04-29T14:47:01.000Z	0	4095
2021-04-29T14:48:05.000Z	0	4095
2021-04-29T14:49:09.000Z	0	4095
2021-04-29T14:50:13.000Z	0	4095
2021-04-29T14:51:17.000Z	0	4095
2021-04-29T14:52:21.000Z	0	4095
2021-04-29T14:53:25.000Z	0	4095
2021-04-29T14:54:29.000Z	0	4095
2021-04-29T14:55:33.000Z	0	4095
2021-04-29T14:56:37.000Z	0	4095
2021-04-29T14:57:41.000Z	0	4095
2021-04-29T14:58:45.000Z	0	4095
2021-04-29T14:59:49.000Z	0	4095
2021-04-29T15:00:53.000Z	0	4095
2021-04-29T15:01:57.000Z	0	4095
2021-04-29T15:03:01.000Z	0	4095
2021-04-29T15:04:05.000Z	0	4095
2021-04-29T15:05:09.000Z	0	4095
2021-04-29T15:06:12.000Z	0	4095
2021-04-29T15:07:16.000Z	0	4095
2021-04-29T15:08:20.000Z	0	4095
2021-04-29T15:09:24.000Z	0	4095
2021-04-29T15:10:28.000Z	0	4095
2021-04-29T15:11:32.000Z	0	4095
2021-04-29T15:12:36.000Z	0	4095
2021-04-29T15:13:40.000Z	0	4095
2021-04-29T15:14:44.000Z	0	4095
2021-04-29T15:15:48.000Z	0	4095
2021-04-29T15:16:52.000Z	0	4095
2021-04-29T15:17:56.000Z	0	4095
2021-04-29T15:19:00.000Z	0	4095
2021-04-29T15:20:04.000Z	0	4095
2021-04-29T15:21:08.000Z	0	4095
2021-04-29T15:22:12.000Z	0	4095
2021-04-29T15:23:16.000Z	0	4095
2021-04-29T15:24:20.000Z	0	4095
2021-04-29T15:25:23.000Z	0	4095
2021-04-29T15:26:27.000Z	0	4095
2021-04-29T15:27:31.000Z	0	4095
2021-04-29T15:28:35.000Z	0	4095
2021-04-29T15:29:39.000Z	0	4095
2021-04-29T15:30:43.000Z	0	4095
2021-04-29T15:31:47.000Z	0	4095
2021-04-29T15:32:51.000Z	0	4095
2021-04-29T15:33:55.000Z	0	4095
2021-04-29T15:34:59.000Z	0	4095
2021-04-29T15:36:03.000Z	0	4095
2021-04-29T15:37:07.000Z	0	4095
2021-04-29T15:38:11.000Z	0	4095
2021-04-29T15:39:15.000Z	0	4095
2021-04-29T15:40:19.000Z	0	4095
2021-04-29T15:41:23.000Z	0	4095
2021-04-29T15:43:43.000Z	0	4095
2021-04-29T15:44:47.000Z	0	4095
2021-04-29T15:45:51.000Z	0	4095
2021-04-29T15:46:55.000Z	0	4095
2021-04-29T15:47:59.000Z	0	4095
2021-04-29T15:49:03.000Z	0	4095
2021-04-29T15:50:06.000Z	0	4095
2021-04-29T15:51:10.000Z	0	4095
2021-04-29T15:52:14.000Z	0	4095
2021-04-29T15:53:18.000Z	0	4095
2021-04-29T15:54:22.000Z	2	4095
2021-04-29T15:55:26.000Z	0	4095
2021-04-29T15:56:30.000Z	0	4095
2021-04-29T15:57:34.000Z	0	4095
2021-04-29T15:58:38.000Z	0	4095
2021-04-29T15:59:42.000Z	0	4095
2021-04-29T16:00:46.000Z	0	4095
2021-04-29T16:01:50.000Z	0	4095
2021-04-29T16:02:54.000Z	10	4095
2021-04-29T16:03:58.000Z	2	4095
2021-04-29T16:05:02.000Z	0	4095
2021-04-29T16:06:06.000Z	0	4095
2021-04-29T16:07:10.000Z	0	4095
2021-04-29T16:08:14.000Z	0	4095
2021-04-29T16:09:18.000Z	0	4095
2021-04-29T16:10:21.000Z	0	4095
2021-04-29T16:11:25.000Z	0	4095
2021-04-29T16:12:29.000Z	0	4095
2021-04-29T16:13:33.000Z	0	4095
2021-04-29T16:14:37.000Z	0	4095
2021-04-29T16:15:41.000Z	0	4095
2021-04-29T16:16:45.000Z	0	4095
2021-04-29T16:17:49.000Z	0	4095
2021-04-29T16:18:53.000Z	0	4095
2021-04-29T16:19:57.000Z	0	4095
2021-04-29T16:21:01.000Z	0	4095
2021-04-29T16:22:05.000Z	0	4095
2021-04-29T16:23:09.000Z	0	4095
2021-04-29T16:24:13.000Z	0	4095
2021-04-29T16:25:17.000Z	0	4095
2021-04-29T16:26:21.000Z	0	4095
2021-04-29T16:27:25.000Z	0	4095
2021-04-29T16:28:29.000Z	0	4095
2021-04-29T16:29:33.000Z	0	4095
2021-04-29T16:30:37.000Z	0	4095
2021-04-29T16:31:41.000Z	0	4095
2021-04-29T16:32:44.000Z	0	4095
2021-04-29T16:33:48.000Z	0	4095
2021-04-29T16:34:52.000Z	0	4095
2021-04-29T16:35:56.000Z	0	4095
2021-04-29T16:37:00.000Z	0	4095
2021-04-29T16:38:04.000Z	39	4095
2021-04-29T16:39:08.000Z	67	4095
2021-04-29T16:40:12.000Z	81	4095
2021-04-29T16:41:16.000Z	82	4095
2021-04-29T16:42:20.000Z	95	4095
2021-04-29T16:43:24.000Z	117	4095
2021-04-29T16:44:28.000Z	123	4095
2021-04-29T16:45:32.000Z	128	4095
2021-04-29T16:46:36.000Z	109	4095
2021-04-29T16:48:56.000Z	106	4095
2021-04-29T16:50:00.000Z	135	4095
2021-04-29T16:51:04.000Z	96	4095
2021-04-29T16:52:08.000Z	143	4095
2021-04-29T16:53:12.000Z	114	4095
2021-04-29T16:54:16.000Z	111	4095
2021-04-29T16:55:20.000Z	133	4095
2021-04-29T16:56:24.000Z	147	4095
2021-04-29T16:57:28.000Z	140	4095
2021-04-29T16:58:32.000Z	103	4095
2021-04-29T16:59:36.000Z	149	4095
2021-04-29T17:00:40.000Z	154	4095
2021-04-29T17:01:43.000Z	153	4095
2021-04-29T17:02:47.000Z	74	4095
2021-04-29T17:03:51.000Z	160	4095
2021-04-29T17:04:55.000Z	153	4095
2021-04-29T17:05:59.000Z	128	4095
2021-04-29T17:07:03.000Z	145	4095
2021-04-29T17:08:07.000Z	142	4095
2021-04-29T17:09:11.000Z	18	4095
2021-04-29T17:10:15.000Z	131	4095
2021-04-29T17:11:19.000Z	137	4095
2021-04-29T17:12:23.000Z	156	4095
2021-04-29T17:13:27.000Z	158	4095
2021-04-29T17:14:31.000Z	114	4095
2021-04-29T17:15:35.000Z	50	4095
2021-04-29T17:16:39.000Z	122	4095
2021-04-29T17:17:43.000Z	126	4095
2021-04-29T17:18:47.000Z	115	4095
2021-04-29T17:19:51.000Z	138	4095
2021-04-29T17:20:55.000Z	120	4095
2021-04-29T17:21:59.000Z	115	4095
2021-04-29T17:23:02.000Z	22	4095
2021-04-29T17:24:06.000Z	0	4095
2021-04-29T17:25:10.000Z	0	4095
2021-04-29T17:26:14.000Z	0	4095
2021-04-29T17:27:18.000Z	0	4095
2021-04-29T17:28:22.000Z	0	4095
2021-04-29T17:29:26.000Z	43	4095
2021-04-29T17:30:30.000Z	126	4095
2021-04-29T17:31:34.000Z	150	4095
2021-04-29T17:32:38.000Z	150	4095
2021-04-29T17:33:42.000Z	99	4095
2021-04-29T17:34:46.000Z	167	4095
2021-04-29T17:35:50.000Z	146	4095
2021-04-29T17:36:54.000Z	131	4095
2021-04-29T17:37:58.000Z	162	4095
2021-04-29T17:39:01.000Z	159	4095
2021-04-29T17:40:05.000Z	131	4095
2021-04-29T17:41:09.000Z	157	4095
2021-04-29T17:42:13.000Z	32	4095
2021-04-29T17:43:17.000Z	114	4095
2021-04-29T17:44:21.000Z	159	4095
2021-04-29T17:45:25.000Z	163	4095
2021-04-29T17:46:29.000Z	153	4095
2021-04-29T17:47:33.000Z	149	4095
2021-04-29T17:48:37.000Z	161	4095
2021-04-29T17:49:41.000Z	152	4095
2021-04-29T17:50:45.000Z	161	4095
2021-04-29T17:51:49.000Z	135	4095
2021-04-29T17:54:09.000Z	170	4095
2021-04-29T17:55:13.000Z	158	4095
2021-04-29T17:56:17.000Z	111	4095
2021-04-29T17:57:21.000Z	111	4095
2021-04-29T17:58:25.000Z	167	4095
2021-04-29T17:59:29.000Z	169	4095
2021-04-29T18:00:33.000Z	143	4095
2021-04-29T18:01:37.000Z	164	4095
2021-04-29T18:02:41.000Z	166	4095
2021-04-29T18:03:45.000Z	144	4095
2021-04-29T18:04:48.000Z	0	4095
2021-04-29T18:05:52.000Z	0	4095
2021-04-29T18:06:56.000Z	0	4095
2021-04-29T18:08:00.000Z	0	4095
2021-04-29T18:09:04.000Z	0	4095
2021-04-29T18:10:08.000Z	0	4095
2021-04-29T18:11:12.000Z	0	4095
2021-04-29T18:12:16.000Z	0	4095
2021-04-29T18:13:20.000Z	55	4095
2021-04-29T18:14:24.000Z	113	4095
2021-04-29T18:15:28.000Z	99	4095
2021-04-29T18:16:32.000Z	136	4095
2021-04-29T18:17:36.000Z	129	4095
2021-04-29T18:18:40.000Z	131	4095
2021-04-29T18:19:44.000Z	140	4095
2021-04-29T18:20:48.000Z	136	4095
2021-04-29T18:21:51.000Z	144	4095
2021-04-29T18:22:55.000Z	129	4095
2021-04-29T18:23:59.000Z	152	4095
2021-04-29T18:25:03.000Z	154	4095
2021-04-29T18:26:07.000Z	153	4095
2021-04-29T18:27:11.000Z	162	4095
2021-04-29T18:28:15.000Z	157	4095
2021-04-29T18:29:19.000Z	99	4095
2021-04-29T18:30:23.000Z	159	4095
2021-04-29T18:31:27.000Z	162	4095
2021-04-29T18:32:31.000Z	167	4095
2021-04-29T18:33:35.000Z	38	4095
2021-04-29T18:34:39.000Z	0	4095
2021-04-29T18:35:43.000Z	0	4095
2021-04-29T18:36:47.000Z	0	4095
2021-04-29T18:37:51.000Z	68	4095
2021-04-29T18:38:55.000Z	94	4095
2021-04-29T18:39:59.000Z	149	4095
2021-04-29T18:41:03.000Z	124	4095
2021-04-29T18:42:06.000Z	163	4095
2021-04-29T18:43:10.000Z	157	4095
2021-04-29T18:44:14.000Z	169	4095
2021-04-29T18:45:18.000Z	161	4095
2021-04-29T18:46:22.000Z	167	4095
2021-04-29T18:47:26.000Z	139	4095
2021-04-29T18:48:30.000Z	162	4095
2021-04-29T18:49:34.000Z	152	4095
2021-04-29T18:50:38.000Z	158	4095
2021-04-29T18:51:42.000Z	167	4095
2021-04-29T18:52:46.000Z	162	4095
2021-04-29T18:53:50.000Z	59	4095
2021-04-29T18:54:54.000Z	146	4095
2021-04-29T18:55:58.000Z	154	4095
2021-04-29T18:57:02.000Z	151	4095
2021-04-29T18:58:08.000Z	178	4095
2021-04-29T18:59:12.000Z	167	4095
2021-04-29T19:00:16.000Z	110	4095
2021-04-29T19:01:20.000Z	0	4095
2021-04-29T19:02:24.000Z	0	4095
2021-04-29T19:03:28.000Z	0	4095
2021-04-29T19:04:32.000Z	0	4095
2021-04-29T19:05:35.000Z	0	4095
2021-04-29T19:06:39.000Z	34	4095
2021-04-29T19:07:43.000Z	147	4095
2021-04-29T19:08:47.000Z	144	4095
2021-04-29T19:09:51.000Z	161	4095
2021-04-29T19:10:55.000Z	135	4095
2021-04-29T19:11:59.000Z	113	4095
2021-04-29T19:13:03.000Z	107	4095
2021-04-29T19:14:07.000Z	121	4095
2021-04-29T19:15:11.000Z	131	4095
2021-04-29T19:16:15.000Z	128	4095
2021-04-29T19:17:19.000Z	129	4095
2021-04-29T19:18:23.000Z	133	4095
2021-04-29T19:19:27.000Z	143	4095
2021-04-29T19:20:31.000Z	118	4095
2021-04-29T19:21:35.000Z	0	4095
2021-04-29T19:22:39.000Z	0	4095
2021-04-29T19:23:43.000Z	0	4095
2021-04-29T19:24:47.000Z	0	4095
2021-04-29T19:25:50.000Z	1	4095
2021-04-29T19:26:54.000Z	98	4095
2021-04-29T19:27:58.000Z	115	4095
2021-04-29T19:29:02.000Z	109	4095
2021-04-29T19:30:06.000Z	134	4095
2021-04-29T19:31:10.000Z	135	4095
2021-04-29T19:32:14.000Z	132	4095
2021-04-29T19:33:18.000Z	139	4095
2021-04-29T19:34:22.000Z	153	4095
2021-04-29T19:35:26.000Z	110	4095
2021-04-29T19:36:30.000Z	159	4095
2021-04-29T19:37:34.000Z	104	4095
2021-04-29T19:38:38.000Z	143	4095
2021-04-29T19:39:42.000Z	147	4095
2021-04-29T19:40:46.000Z	154	4095
2021-04-29T19:41:50.000Z	158	4095
2021-04-29T19:42:54.000Z	156	4095
2021-04-29T19:43:58.000Z	157	4095
2021-04-29T19:45:02.000Z	45	4095
2021-04-29T19:46:06.000Z	0	4095
2021-04-29T19:47:10.000Z	0	4095
2021-04-29T19:48:13.000Z	0	4095
2021-04-29T19:49:17.000Z	0	4095
2021-04-29T19:50:21.000Z	0	4095
2021-04-29T19:51:25.000Z	8	4095
2021-04-29T19:52:29.000Z	20	4095
2021-04-29T19:53:33.000Z	106	4095
2021-04-29T19:54:37.000Z	109	4095
2021-04-29T19:55:41.000Z	149	4095
2021-04-29T19:56:45.000Z	142	4095
2021-04-29T19:57:49.000Z	145	4095
2021-04-29T19:58:53.000Z	155	4095
2021-04-29T19:59:57.000Z	125	4095
2021-04-29T20:01:01.000Z	91	4095
2021-04-29T20:03:21.000Z	65	4095
2021-04-29T20:04:25.000Z	35	4095
2021-04-29T20:05:29.000Z	131	4095
2021-04-29T20:06:33.000Z	135	4095
2021-04-29T20:07:37.000Z	150	4095
2021-04-29T20:08:41.000Z	143	4095
2021-04-29T20:09:45.000Z	150	4095
2021-04-29T20:10:49.000Z	116	4095
2021-04-29T20:11:52.000Z	154	4095
2021-04-29T20:12:56.000Z	150	4095
2021-04-29T20:14:00.000Z	159	4095
2021-04-29T20:15:04.000Z	36	4095
2021-04-29T20:16:08.000Z	166	4095
2021-04-29T20:17:12.000Z	161	4095
2021-04-29T20:18:16.000Z	162	4095
2021-04-29T20:19:20.000Z	157	4095
2021-04-29T20:20:24.000Z	169	4095
2021-04-29T20:21:28.000Z	151	4095
2021-04-29T20:22:32.000Z	165	4095
2021-04-29T20:23:36.000Z	63	4095
2021-04-29T20:24:40.000Z	146	4095
2021-04-29T20:25:44.000Z	168	4095
2021-04-29T20:26:48.000Z	0	4095
2021-04-29T20:27:52.000Z	0	4095
2021-04-29T20:28:56.000Z	0	4095
2021-04-29T20:30:00.000Z	0	4095
2021-04-29T20:31:03.000Z	0	4095
2021-04-29T20:32:07.000Z	0	4095
2021-04-29T20:33:11.000Z	0	4095
2021-04-29T20:34:15.000Z	0	4095
2021-04-29T20:35:19.000Z	101	4095
2021-04-29T20:36:23.000Z	115	4095
2021-04-29T20:37:27.000Z	126	4095
2021-04-29T20:38:31.000Z	146	4095
2021-04-29T20:39:35.000Z	140	4095
2021-04-29T20:40:39.000Z	151	4095
2021-04-29T20:41:43.000Z	144	4095
2021-04-29T20:42:47.000Z	155	4095
2021-04-29T20:43:51.000Z	117	4095
2021-04-29T20:44:55.000Z	143	4095
2021-04-29T20:45:59.000Z	74	4095
2021-04-29T20:47:03.000Z	153	4095
2021-04-29T20:48:07.000Z	150	4095
2021-04-29T20:49:11.000Z	127	4095
2021-04-29T20:50:15.000Z	156	4095
2021-04-29T20:51:19.000Z	121	4095
2021-04-29T20:52:22.000Z	151	4095
2021-04-29T20:53:26.000Z	157	4095
2021-04-29T20:54:30.000Z	91	4095
2021-04-29T20:55:34.000Z	137	4095
2021-04-29T20:56:38.000Z	164	4095
2021-04-29T20:57:42.000Z	158	4095
2021-04-29T20:58:46.000Z	157	4095
2021-04-29T20:59:50.000Z	110	4095
2021-04-29T21:00:54.000Z	0	4095
2021-04-29T21:01:58.000Z	0	4095
2021-04-29T21:03:02.000Z	0	4095
2021-04-29T21:04:06.000Z	0	4095
2021-04-29T21:05:10.000Z	0	4095
2021-04-29T21:06:14.000Z	0	4095
2021-04-29T21:07:20.000Z	0	4095
2021-04-29T21:08:24.000Z	0	4095
2021-04-29T21:09:28.000Z	116	4095
2021-04-29T21:10:32.000Z	147	4095
2021-04-29T21:11:36.000Z	142	4095
2021-04-29T21:12:40.000Z	138	4095
2021-04-29T21:13:44.000Z	148	4095
2021-04-29T21:14:48.000Z	88	4095
2021-04-29T21:15:52.000Z	124	4095
2021-04-29T21:16:55.000Z	124	4095
2021-04-29T21:17:59.000Z	117	4095
2021-04-29T21:19:03.000Z	113	4095
2021-04-29T21:20:07.000Z	133	4095
2021-04-29T21:21:11.000Z	135	4095
2021-04-29T21:22:15.000Z	96	4095
2021-04-29T21:23:19.000Z	80	4095
2021-04-29T21:24:23.000Z	163	4095
2021-04-29T21:25:27.000Z	146	4095
2021-04-29T21:26:31.000Z	154	4095
2021-04-29T21:27:35.000Z	165	4095
2021-04-29T21:28:39.000Z	157	4095
2021-04-29T21:29:43.000Z	104	4095
2021-04-29T21:30:47.000Z	146	4095
2021-04-29T21:31:51.000Z	166	4095
2021-04-29T21:32:55.000Z	164	4095
2021-04-29T21:33:59.000Z	148	4095
2021-04-29T21:35:02.000Z	0	4095
2021-04-29T21:36:06.000Z	88	4095
2021-04-29T21:37:10.000Z	138	4095
2021-04-29T21:38:14.000Z	143	4095
2021-04-29T21:39:18.000Z	153	4095
2021-04-29T21:40:22.000Z	155	4095
2021-04-29T21:41:26.000Z	102	4095
2021-04-29T21:42:30.000Z	100	4095
2021-04-29T21:43:34.000Z	160	4095
2021-04-29T21:44:38.000Z	171	4095
2021-04-29T21:45:42.000Z	141	4095
2021-04-29T21:46:46.000Z	0	4095
2021-04-29T21:47:50.000Z	0	4095
2021-04-29T21:48:54.000Z	0	4095
2021-04-29T21:49:58.000Z	0	4095
2021-04-29T21:51:02.000Z	0	4095
2021-04-29T21:52:06.000Z	0	4095
2021-04-29T21:53:10.000Z	43	4095
2021-04-29T21:54:14.000Z	121	4095
2021-04-29T21:55:18.000Z	123	4095
2021-04-29T21:56:22.000Z	122	4095
2021-04-29T21:57:25.000Z	93	4095
2021-04-29T21:58:29.000Z	131	4095
2021-04-29T21:59:33.000Z	153	4095
2021-04-29T22:00:37.000Z	152	4095
2021-04-29T22:01:41.000Z	163	4095
2021-04-29T22:02:45.000Z	164	4095
2021-04-29T22:03:49.000Z	160	4095
2021-04-29T22:04:53.000Z	162	4095
2021-04-29T22:05:57.000Z	9	4095
2021-04-29T22:07:01.000Z	129	4095
2021-04-29T22:08:05.000Z	144	4095
2021-04-29T22:09:09.000Z	167	4095
2021-04-29T22:10:13.000Z	4	4095
2021-04-29T22:11:19.000Z	0	4095
2021-04-29T22:12:23.000Z	0	4095
2021-04-29T22:13:27.000Z	0	4095
2021-04-29T22:14:31.000Z	0	4095
2021-04-29T22:15:35.000Z	0	4095
2021-04-29T22:16:39.000Z	0	4095
2021-04-29T22:17:43.000Z	22	4095
2021-04-29T22:18:47.000Z	103	4095
2021-04-29T22:19:51.000Z	130	4095
2021-04-29T22:20:55.000Z	131	4095
2021-04-29T22:21:58.000Z	142	4095
2021-04-29T22:23:02.000Z	146	4095
2021-04-29T22:24:06.000Z	123	4095
2021-04-29T22:25:10.000Z	135	4095
2021-04-29T22:26:14.000Z	89	4095
2021-04-29T22:27:18.000Z	154	4095
2021-04-29T22:28:22.000Z	156	4095
2021-04-29T22:29:26.000Z	126	4095
2021-04-29T22:30:30.000Z	152	4095
2021-04-29T22:31:34.000Z	142	4095
2021-04-29T22:32:38.000Z	141	4095
2021-04-29T22:33:42.000Z	69	4095
2021-04-29T22:34:46.000Z	117	4095
2021-04-29T22:35:50.000Z	167	4095
2021-04-29T22:36:54.000Z	164	4095
2021-04-29T22:37:58.000Z	96	4095
2021-04-29T22:39:02.000Z	157	4095
2021-04-29T22:40:06.000Z	169	4095
2021-04-29T22:41:10.000Z	99	4095
2021-04-29T22:42:14.000Z	168	4095
2021-04-29T22:43:17.000Z	17	4095
2021-04-29T22:44:21.000Z	0	4095
2021-04-29T22:45:25.000Z	0	4095
2021-04-29T22:46:29.000Z	0	4095
2021-04-29T22:47:33.000Z	0	4095
2021-04-29T22:48:37.000Z	0	4095
2021-04-29T22:49:41.000Z	30	4095
2021-04-29T22:50:45.000Z	107	4095
2021-04-29T22:51:49.000Z	125	4095
2021-04-29T22:52:53.000Z	130	4095
2021-04-29T22:53:57.000Z	123	4095
2021-04-29T22:55:01.000Z	150	4095
2021-04-29T22:56:05.000Z	166	4095
2021-04-29T22:57:09.000Z	151	4095
2021-04-29T22:58:13.000Z	162	4095
2021-04-29T22:59:17.000Z	155	4095
2021-04-29T23:00:21.000Z	158	4095
2021-04-29T23:01:25.000Z	150	4095
2021-04-29T23:02:29.000Z	137	4095
2021-04-29T23:03:32.000Z	56	4095
2021-04-29T23:04:36.000Z	115	4095
2021-04-29T23:05:40.000Z	152	4095
2021-04-29T23:06:44.000Z	152	4095
2021-04-29T23:07:48.000Z	170	4095
2021-04-29T23:08:52.000Z	90	4095
2021-04-29T23:09:56.000Z	100	4095
2021-04-29T23:11:00.000Z	158	4095
2021-04-29T23:12:04.000Z	100	4095
2021-04-29T23:13:08.000Z	113	4095
2021-04-29T23:14:12.000Z	96	4095
2021-04-29T23:15:18.000Z	154	4095
2021-04-29T23:16:22.000Z	148	4095
2021-04-29T23:17:26.000Z	36	4095
2021-04-29T23:18:30.000Z	152	4095
2021-04-29T23:19:34.000Z	109	4095
2021-04-29T23:20:38.000Z	147	4095
2021-04-29T23:21:42.000Z	167	4095
2021-04-29T23:22:46.000Z	160	4095
2021-04-29T23:23:50.000Z	17	4095
2021-04-29T23:24:53.000Z	135	4095
2021-04-29T23:25:57.000Z	151	4095
2021-04-29T23:27:01.000Z	144	4095
2021-04-29T23:28:05.000Z	154	4095
2021-04-29T23:29:09.000Z	156	4095
2021-04-29T23:30:13.000Z	152	4095
2021-04-29T23:31:17.000Z	166	4095
2021-04-29T23:32:21.000Z	46	4095
2021-04-29T23:33:25.000Z	137	4095
2021-04-29T23:34:29.000Z	164	4095
2021-04-29T23:35:33.000Z	151	4095
2021-04-29T23:36:37.000Z	171	4095
2021-04-29T23:37:41.000Z	147	4095
2021-04-29T23:38:45.000Z	167	4095
2021-04-29T23:39:49.000Z	99	4095
2021-04-29T23:40:53.000Z	87	4095
2021-04-29T23:41:56.000Z	37	4095
2021-04-29T23:43:00.000Z	0	4095
2021-04-29T23:44:04.000Z	0	4095
2021-04-29T23:45:08.000Z	0	4095
2021-04-29T23:46:12.000Z	0	4095
2021-04-29T23:47:16.000Z	0	4095
2021-04-29T23:48:20.000Z	0	4095
2021-04-29T23:49:24.000Z	0	4095
2021-04-29T23:50:28.000Z	0	4095
2021-04-29T23:51:32.000Z	78	4095
2021-04-29T23:52:36.000Z	94	4095
2021-04-29T23:53:40.000Z	138	4095
2021-04-29T23:54:44.000Z	140	4095
2021-04-29T23:55:48.000Z	155	4095
2021-04-29T23:56:52.000Z	124	4095
2021-04-29T23:57:56.000Z	149	4095
2021-04-29T23:58:59.000Z	162	4095
2021-04-30T00:00:03.000Z	106	4095
2021-04-30T00:01:07.000Z	147	4095
2021-04-30T00:02:11.000Z	124	4095
2021-04-30T00:03:15.000Z	138	4095
2021-04-30T00:04:19.000Z	133	4095
2021-04-30T00:05:23.000Z	0	4095
2021-04-30T00:06:27.000Z	0	4095
2021-04-30T00:07:31.000Z	0	4095
2021-04-30T00:08:35.000Z	0	4095
2021-04-30T00:09:39.000Z	31	4095
2021-04-30T00:10:43.000Z	5	4095
2021-04-30T00:11:47.000Z	56	4095
2021-04-30T00:12:51.000Z	126	4095
2021-04-30T00:13:55.000Z	123	4095
2021-04-30T00:14:59.000Z	127	4095
2021-04-30T00:16:03.000Z	149	4095
2021-04-30T00:17:07.000Z	158	4095
2021-04-30T00:18:10.000Z	142	4095
2021-04-30T00:19:17.000Z	146	4095
2021-04-30T00:20:20.000Z	147	4095
2021-04-30T00:21:24.000Z	118	4095
2021-04-30T00:22:28.000Z	158	4095
2021-04-30T00:23:32.000Z	118	4095
2021-04-30T00:24:36.000Z	1	4095
2021-04-30T00:25:40.000Z	0	4095
2021-04-30T00:26:44.000Z	0	4095
2021-04-30T00:27:48.000Z	0	4095
2021-04-30T00:28:52.000Z	0	4095
2021-04-30T00:29:56.000Z	0	4095
2021-04-30T00:31:00.000Z	0	4095
2021-04-30T00:32:04.000Z	0	4095
2021-04-30T00:33:08.000Z	2	4095
2021-04-30T00:34:12.000Z	21	4095
2021-04-30T00:35:16.000Z	9	4095
2021-04-30T00:36:20.000Z	37	4095
2021-04-30T00:37:24.000Z	111	4095
2021-04-30T00:38:28.000Z	129	4095
2021-04-30T00:39:32.000Z	33	4095
2021-04-30T00:40:35.000Z	0	4095
2021-04-30T00:41:39.000Z	0	4095
2021-04-30T00:42:43.000Z	1	4095
2021-04-30T00:43:47.000Z	114	4095
2021-04-30T00:44:51.000Z	147	4095
2021-04-30T00:45:55.000Z	146	4095
2021-04-30T00:46:59.000Z	154	4095
2021-04-30T00:48:03.000Z	161	4095
2021-04-30T00:49:07.000Z	166	4095
2021-04-30T00:50:11.000Z	134	4095
2021-04-30T00:51:15.000Z	101	4095
2021-04-30T00:52:19.000Z	122	4095
2021-04-30T00:53:23.000Z	156	4095
2021-04-30T00:54:27.000Z	170	4095
2021-04-30T00:55:31.000Z	166	4095
2021-04-30T00:56:35.000Z	154	4095
2021-04-30T00:57:39.000Z	94	4095
2021-04-30T00:58:43.000Z	148	4095
2021-04-30T00:59:47.000Z	169	4095
2021-04-30T01:00:50.000Z	167	4095
2021-04-30T01:01:54.000Z	164	4095
2021-04-30T01:02:58.000Z	143	4095
2021-04-30T01:04:02.000Z	169	4095
2021-04-30T01:05:06.000Z	124	4095
2021-04-30T01:06:10.000Z	0	4095
2021-04-30T01:07:14.000Z	0	4095
2021-04-30T01:08:18.000Z	0	4095
2021-04-30T01:09:22.000Z	13	4095
2021-04-30T01:10:26.000Z	99	4095
2021-04-30T01:11:30.000Z	141	4095
2021-04-30T01:12:34.000Z	145	4095
2021-04-30T01:13:38.000Z	129	4095
2021-04-30T01:14:42.000Z	134	4095
2021-04-30T01:15:46.000Z	158	4095
2021-04-30T01:16:50.000Z	162	4095
2021-04-30T01:17:54.000Z	89	4095
2021-04-30T01:18:58.000Z	88	4095
2021-04-30T01:20:01.000Z	98	4095
2021-04-30T01:21:05.000Z	128	4095
2021-04-30T01:22:09.000Z	138	4095
2021-04-30T01:23:15.000Z	156	4095
2021-04-30T01:24:19.000Z	27	4095
2021-04-30T01:25:23.000Z	3	4095
2021-04-30T01:26:27.000Z	60	4095
2021-04-30T01:27:31.000Z	28	4095
2021-04-30T01:28:35.000Z	14	4095
2021-04-30T01:29:39.000Z	0	4095
2021-04-30T01:30:43.000Z	0	4095
2021-04-30T01:31:47.000Z	19	4095
2021-04-30T01:32:51.000Z	92	4095
2021-04-30T01:33:55.000Z	29	4095
2021-04-30T01:34:59.000Z	4	4095
2021-04-30T01:36:03.000Z	0	4095
2021-04-30T01:37:07.000Z	0	4095
2021-04-30T01:38:11.000Z	0	4095
2021-04-30T01:39:15.000Z	0	4095
2021-04-30T01:40:19.000Z	0	4095
2021-04-30T01:41:23.000Z	0	4095
2021-04-30T01:42:27.000Z	0	4095
2021-04-30T01:43:31.000Z	0	4095
2021-04-30T01:44:35.000Z	10	4095
2021-04-30T01:45:38.000Z	5	4095
2021-04-30T01:46:42.000Z	3	4095
2021-04-30T01:47:46.000Z	0	4095
2021-04-30T01:48:50.000Z	0	4095
2021-04-30T01:49:54.000Z	0	4095
2021-04-30T01:50:58.000Z	0	4095
2021-04-30T01:52:02.000Z	0	4095
2021-04-30T01:53:06.000Z	0	4095
2021-04-30T01:54:10.000Z	10	4095
2021-04-30T01:55:14.000Z	0	4095
2021-04-30T01:56:18.000Z	0	4095
2021-04-30T01:57:22.000Z	20	4095
2021-04-30T01:58:26.000Z	0	4095
2021-04-30T01:59:30.000Z	0	4095
2021-04-30T02:00:34.000Z	0	4095
2021-04-30T02:01:38.000Z	0	4095
2021-04-30T02:02:42.000Z	0	4095
2021-04-30T02:03:46.000Z	0	4095
2021-04-30T02:04:50.000Z	0	4095
2021-04-30T02:05:54.000Z	0	4095
2021-04-30T02:06:57.000Z	0	4095
2021-04-30T02:08:01.000Z	0	4095
2021-04-30T02:09:05.000Z	0	4095
2021-04-30T02:10:09.000Z	0	4095
2021-04-30T02:11:13.000Z	0	4095
2021-04-30T02:12:17.000Z	0	4095
2021-04-30T02:13:21.000Z	0	4095
2021-04-30T02:14:25.000Z	0	4095
2021-04-30T02:15:29.000Z	0	4095
2021-04-30T02:16:33.000Z	0	4095
2021-04-30T02:17:37.000Z	0	4095
2021-04-30T02:18:41.000Z	0	4095
2021-04-30T02:19:45.000Z	0	4095
2021-04-30T02:20:49.000Z	0	4095
2021-04-30T02:21:53.000Z	0	4095
2021-04-30T02:22:57.000Z	0	4095
2021-04-30T02:24:01.000Z	0	4095
2021-04-30T02:25:05.000Z	0	4095
2021-04-30T02:26:08.000Z	0	4095
2021-04-30T02:27:15.000Z	0	4095
2021-04-30T02:28:18.000Z	0	4095
2021-04-30T02:29:22.000Z	0	4095
2021-04-30T02:30:26.000Z	0	4095
2021-04-30T02:31:30.000Z	0	4095
2021-04-30T02:32:34.000Z	0	4095
2021-04-30T02:33:38.000Z	0	4095
2021-04-30T02:34:42.000Z	0	4095
2021-04-30T02:35:46.000Z	0	4095
2021-04-30T02:36:50.000Z	0	4095
2021-04-30T02:37:54.000Z	0	4095
2021-04-30T02:38:58.000Z	0	4095
2021-04-30T02:40:02.000Z	0	4095
[truncated: 20,447 more rows]
