# Supplementary material for: A Novel Microcontroller-Based System for the Wheel-Running Activity in Mice
Source: eNeuro. 2021 Nov 18;8(6):ENEURO.0260-21.2021. doi: 10.1523/ENEURO.0260-21.2021 (PMC8609968; doi:10.1523/ENEURO.0260-21.2021)
Supplement: Extended Data 1 — Files used in the study. Download Extended Data 1, ZIP file. [file enu-eN-OTM-0260-21-s01.zip › ExtendedData/python/sampledata/wraq-sampledata_01.CSV]

2021-07-28 18:33:00	0	213
2021-07-28 18:33:05	0	198
2021-07-28 18:33:09	0	196
2021-07-28 18:33:13	0	177
2021-07-28 18:33:17	0	178
2021-07-28 18:33:21	0	178
2021-07-28 18:33:25	0	177
2021-07-28 18:33:29	0	179
2021-07-28 18:33:33	0	205
2021-07-28 18:33:37	0	198
2021-07-28 18:33:41	0	199
2021-07-28 18:33:45	0	198
2021-07-28 18:33:49	0	178
2021-07-28 18:33:53	0	179
2021-07-28 18:33:57	0	180
2021-07-28 18:34:01	0	179
2021-07-28 18:34:05	0	179
2021-07-28 18:34:09	0	184
2021-07-28 18:34:13	0	188
2021-07-28 18:34:17	0	190
2021-07-28 18:34:21	0	185
2021-07-28 18:34:25	0	186
2021-07-28 18:34:29	0	186
2021-07-28 18:34:33	0	184
2021-07-28 18:34:37	0	184
2021-07-28 18:34:41	0	184
2021-07-28 18:34:45	0	184
2021-07-28 18:34:49	0	204
2021-07-28 18:34:53	0	116
2021-07-28 18:34:57	0	167
2021-07-28 18:35:01	0	315
2021-07-28 18:35:05	0	121
2021-07-28 18:35:09	0	273
2021-07-28 18:35:13	0	213
2021-07-28 18:35:17	1	120
2021-07-28 18:35:21	0	104
2021-07-28 18:35:25	0	104
2021-07-28 18:35:29	0	105
2021-07-28 18:35:33	0	105
2021-07-28 18:35:37	0	103
2021-07-28 18:35:41	0	104
2021-07-28 18:35:45	0	104
2021-07-28 18:35:49	0	105
2021-07-28 18:35:53	0	105
2021-07-28 18:35:57	0	104
2021-07-28 18:36:01	0	127
2021-07-28 18:36:05	0	105
2021-07-28 18:36:09	0	105
2021-07-28 18:36:13	0	104
2021-07-28 18:36:17	0	108
2021-07-28 18:36:21	0	107
2021-07-28 18:36:25	0	108
2021-07-28 18:36:29	0	107
2021-07-28 18:36:33	0	106
2021-07-28 18:36:37	0	106
2021-07-28 18:36:41	0	106
2021-07-28 18:36:45	0	111
2021-07-28 18:36:49	0	161
2021-07-28 18:36:53	1	170
2021-07-28 18:36:57	0	123
2021-07-28 18:37:01	0	241
2021-07-28 18:37:05	0	131
2021-07-28 18:37:09	0	118
2021-07-28 18:37:13	0	119
2021-07-28 18:37:17	0	84
2021-07-28 18:37:21	0	155
2021-07-28 18:37:25	0	191
2021-07-28 18:37:29	0	673
2021-07-28 18:37:33	1	330
2021-07-28 18:37:37	0	277
2021-07-28 18:37:41	0	278
2021-07-28 18:37:45	0	343
2021-07-28 18:37:49	0	489
2021-07-28 18:37:53	0	512
2021-07-28 18:37:57	0	324
2021-07-28 18:38:01	0	254
2021-07-28 18:38:05	0	227
2021-07-28 18:38:09	0	460
2021-07-28 18:38:13	0	586
2021-07-28 18:38:17	0	236
2021-07-28 18:38:21	0	519
2021-07-28 18:38:25	0	447
2021-07-28 18:38:29	0	239
2021-07-28 18:38:33	1	398
2021-07-28 18:38:37	0	314
2021-07-28 18:38:41	0	225
2021-07-28 18:38:45	0	192
2021-07-28 18:38:49	0	447
2021-07-28 18:38:53	0	398
2021-07-28 18:38:57	0	400
2021-07-28 18:39:01	0	397
2021-07-28 18:39:05	0	397
2021-07-28 18:39:09	0	398
2021-07-28 18:39:13	0	397
2021-07-28 18:39:17	0	397
2021-07-28 18:39:21	0	399
2021-07-28 18:39:25	0	397
2021-07-28 18:39:29	0	397
2021-07-28 18:39:33	0	400
2021-07-28 18:39:37	0	399
2021-07-28 18:39:41	0	399
2021-07-28 18:39:45	0	398
2021-07-28 18:39:49	0	442
2021-07-28 18:39:53	0	437
2021-07-28 18:39:57	0	442
2021-07-28 18:40:01	0	443
2021-07-28 18:40:05	0	442
2021-07-28 18:40:09	0	439
2021-07-28 18:40:13	0	438
2021-07-28 18:40:17	0	438
2021-07-28 18:40:21	0	438
2021-07-28 18:40:25	0	438
2021-07-28 18:40:29	0	454
2021-07-28 18:40:33	0	507
2021-07-28 18:40:37	0	507
2021-07-28 18:40:41	0	507
2021-07-28 18:40:45	0	508
2021-07-28 18:40:49	0	506
2021-07-28 18:40:53	0	507
2021-07-28 18:40:57	0	507
2021-07-28 18:41:01	0	506
2021-07-28 18:41:05	0	507
2021-07-28 18:41:09	0	506
2021-07-28 18:41:13	0	507
2021-07-28 18:41:17	0	507
2021-07-28 18:41:21	0	507
2021-07-28 18:41:25	0	507
2021-07-28 18:41:29	0	507
2021-07-28 18:41:33	0	506
2021-07-28 18:41:37	0	507
2021-07-28 18:41:41	0	506
2021-07-28 18:41:45	0	506
2021-07-28 18:41:49	0	506
2021-07-28 18:41:53	0	507
2021-07-28 18:41:57	0	507
2021-07-28 18:42:01	0	507
2021-07-28 18:42:05	0	506
2021-07-28 18:42:09	0	507
2021-07-28 18:42:13	0	506
2021-07-28 18:42:17	0	507
2021-07-28 18:42:21	0	506
2021-07-28 18:42:25	0	505
2021-07-28 18:42:29	0	506
2021-07-28 18:42:33	0	506
2021-07-28 18:42:37	0	506
2021-07-28 18:42:41	0	506
2021-07-28 18:42:45	0	507
2021-07-28 18:42:49	0	506
2021-07-28 18:42:53	0	506
2021-07-28 18:42:57	0	506
2021-07-28 18:43:01	0	506
2021-07-28 18:43:05	0	506
2021-07-28 18:43:09	0	506
2021-07-28 18:43:13	0	506
2021-07-28 18:43:17	0	506
2021-07-28 18:43:21	0	506
2021-07-28 18:43:25	0	506
2021-07-28 18:43:29	0	506
2021-07-28 18:43:33	0	506
2021-07-28 18:43:37	0	507
2021-07-28 18:43:41	0	506
2021-07-28 18:43:45	0	506
2021-07-28 18:43:49	0	506
2021-07-28 18:43:53	0	506
2021-07-28 18:43:57	0	506
2021-07-28 18:44:01	0	505
2021-07-28 18:44:05	0	506
2021-07-28 18:44:09	0	506
2021-07-28 18:44:13	0	505
2021-07-28 18:44:17	0	506
2021-07-28 18:44:21	0	506
2021-07-28 18:44:25	0	506
2021-07-28 18:44:29	0	506
2021-07-28 18:44:33	0	506
2021-07-28 18:44:37	0	506
2021-07-28 18:44:41	0	506
2021-07-28 18:44:45	0	506
2021-07-28 18:44:49	0	506
2021-07-28 18:44:53	0	506
2021-07-28 18:44:57	0	507
2021-07-28 18:45:01	0	506
2021-07-28 18:45:05	0	505
2021-07-28 18:45:09	0	506
2021-07-28 18:45:13	0	506
2021-07-28 18:45:17	0	506
2021-07-28 18:45:21	0	506
2021-07-28 18:45:25	0	506
2021-07-28 18:45:29	0	506
2021-07-28 18:45:33	0	505
2021-07-28 18:45:37	0	506
2021-07-28 18:45:41	0	506
2021-07-28 18:45:45	0	506
2021-07-28 18:45:49	0	506
2021-07-28 18:45:53	0	506
2021-07-28 18:45:57	0	507
2021-07-28 18:46:01	0	506
2021-07-28 18:46:05	0	506
2021-07-28 18:46:09	0	506
2021-07-28 18:46:13	0	506
2021-07-28 18:46:17	0	505
2021-07-28 18:46:21	0	506
2021-07-28 18:46:25	0	506
2021-07-28 18:46:29	0	506
2021-07-28 18:46:33	0	507
2021-07-28 18:46:37	0	507
2021-07-28 18:46:41	0	506
2021-07-28 18:46:45	0	506
2021-07-28 18:46:49	0	506
2021-07-28 18:46:53	0	506
2021-07-28 18:46:57	0	505
2021-07-28 18:47:01	0	506
2021-07-28 18:47:05	0	506
2021-07-28 18:47:09	0	506
2021-07-28 18:47:13	0	506
2021-07-28 18:47:17	0	506
2021-07-28 18:47:21	0	506
2021-07-28 18:47:25	0	506
2021-07-28 18:47:29	0	506
2021-07-28 18:47:33	0	507
2021-07-28 18:47:37	0	506
2021-07-28 18:47:41	0	506
2021-07-28 18:47:45	0	506
2021-07-28 18:47:49	0	506
2021-07-28 18:47:53	0	506
2021-07-28 18:47:57	0	506
2021-07-28 18:48:01	0	506
2021-07-28 18:48:05	0	506
2021-07-28 18:48:09	0	506
2021-07-28 18:48:13	0	506
2021-07-28 18:48:17	0	506
2021-07-28 18:48:21	0	506
2021-07-28 18:48:25	0	506
2021-07-28 18:48:29	0	506
2021-07-28 18:48:33	0	506
2021-07-28 18:48:37	0	506
2021-07-28 18:48:41	0	506
2021-07-28 18:48:45	0	506
2021-07-28 18:48:49	0	506
2021-07-28 18:48:53	0	506
2021-07-28 18:48:57	0	507
2021-07-28 18:49:01	0	507
2021-07-28 18:49:05	0	506
2021-07-28 18:49:09	0	506
2021-07-28 18:49:13	0	507
2021-07-28 18:49:17	0	506
2021-07-28 18:49:21	0	506
2021-07-28 18:49:25	0	506
2021-07-28 18:49:29	0	506
2021-07-28 18:49:33	0	506
2021-07-28 18:49:37	0	506
2021-07-28 18:49:41	0	506
2021-07-28 18:49:45	0	506
2021-07-28 18:49:49	0	506
2021-07-28 18:49:53	0	506
2021-07-28 18:49:57	0	506
2021-07-28 18:50:01	0	505
2021-07-28 18:50:05	0	505
2021-07-28 18:50:09	0	506
2021-07-28 18:50:13	0	506
2021-07-28 18:50:17	0	506
2021-07-28 18:50:21	0	506
2021-07-28 18:50:25	0	506
2021-07-28 18:50:29	0	506
2021-07-28 18:50:33	0	507
2021-07-28 18:50:37	0	506
2021-07-28 18:50:41	0	506
2021-07-28 18:50:45	0	505
2021-07-28 18:50:49	0	506
2021-07-28 18:50:53	0	506
2021-07-28 18:50:57	0	506
2021-07-28 18:51:01	0	506
2021-07-28 18:51:05	0	506
2021-07-28 18:51:09	0	506
2021-07-28 18:51:13	0	505
2021-07-28 18:51:17	0	506
2021-07-28 18:51:21	0	506
2021-07-28 18:51:25	0	506
2021-07-28 18:51:29	0	506
2021-07-28 18:51:33	0	506
2021-07-28 18:51:37	0	507
2021-07-28 18:51:41	0	506
2021-07-28 18:51:45	0	506
2021-07-28 18:51:49	0	506
2021-07-28 18:51:53	0	506
2021-07-28 18:51:57	0	506
2021-07-28 18:52:01	0	506
2021-07-28 18:52:05	0	506
2021-07-28 18:52:09	0	506
2021-07-28 18:52:13	0	506
2021-07-28 18:52:17	0	506
2021-07-28 18:52:21	0	506
2021-07-28 18:52:25	0	506
2021-07-28 18:52:29	0	506
2021-07-28 18:52:33	0	506
2021-07-28 18:52:37	0	505
2021-07-28 18:52:41	0	506
2021-07-28 18:52:45	0	506
2021-07-28 18:52:49	0	506
2021-07-28 18:52:53	0	506
2021-07-28 18:52:57	0	506
2021-07-28 18:53:01	0	506
2021-07-28 18:53:05	0	506
2021-07-28 18:53:09	0	506
2021-07-28 18:53:13	0	505
2021-07-28 18:53:17	0	505
2021-07-28 18:53:21	0	506
2021-07-28 18:53:25	0	507
2021-07-28 18:53:29	0	506
2021-07-28 18:53:33	0	506
2021-07-28 18:53:37	0	506
2021-07-28 18:53:41	0	506
2021-07-28 18:53:45	0	506
2021-07-28 18:53:49	0	506
2021-07-28 18:53:53	0	507
2021-07-28 18:53:57	0	506
2021-07-28 18:54:01	0	506
2021-07-28 18:54:05	0	506
2021-07-28 18:54:09	0	506
2021-07-28 18:54:13	0	506
2021-07-28 18:54:17	0	507
2021-07-28 18:54:21	0	506
2021-07-28 18:54:25	0	507
2021-07-28 18:54:29	0	506
2021-07-28 18:54:33	0	505
2021-07-28 18:54:37	0	507
2021-07-28 18:54:41	0	506
2021-07-28 18:54:45	0	506
2021-07-28 18:54:49	0	507
2021-07-28 18:54:53	0	506
2021-07-28 18:54:57	0	506
2021-07-28 18:55:01	0	506
2021-07-28 18:55:05	0	506
2021-07-28 18:55:09	0	505
2021-07-28 18:55:13	0	506
2021-07-28 18:55:17	0	506
2021-07-28 18:55:21	0	506
2021-07-28 18:55:25	0	506
2021-07-28 18:55:29	0	506
2021-07-28 18:55:33	0	506
2021-07-28 18:55:37	0	506
2021-07-28 18:55:41	0	507
2021-07-28 18:55:45	0	506
2021-07-28 18:55:49	0	506
2021-07-28 18:55:53	0	506
2021-07-28 18:55:57	0	506
2021-07-28 18:56:01	0	506
2021-07-28 18:56:05	0	506
2021-07-28 18:56:09	0	506
2021-07-28 18:56:13	0	506
2021-07-28 18:56:17	0	506
2021-07-28 18:56:21	0	506
2021-07-28 18:56:25	0	506
2021-07-28 18:56:29	0	506
2021-07-28 18:56:33	0	506
2021-07-28 18:56:37	0	506
2021-07-28 18:56:41	0	506
2021-07-28 18:56:45	0	506
2021-07-28 18:56:49	0	506
2021-07-28 18:56:53	0	506
2021-07-28 18:56:57	0	506
2021-07-28 18:57:01	0	506
2021-07-28 18:57:05	0	506
2021-07-28 18:57:09	0	506
2021-07-28 18:57:13	0	506
2021-07-28 18:57:17	0	506
2021-07-28 18:57:21	0	506
2021-07-28 18:57:25	0	506
2021-07-28 18:57:29	0	506
2021-07-28 18:57:33	0	506
2021-07-28 18:57:37	0	506
2021-07-28 18:57:41	0	506
2021-07-28 18:57:45	0	506
2021-07-28 18:57:49	0	506
2021-07-28 18:57:53	0	506
2021-07-28 18:57:57	0	505
2021-07-28 18:58:01	0	510
2021-07-28 18:58:05	0	509
2021-07-28 18:58:09	0	510
2021-07-28 18:58:13	0	509
2021-07-28 18:58:17	0	506
2021-07-28 18:58:21	0	507
2021-07-28 18:58:25	0	506
2021-07-28 18:58:29	0	505
2021-07-28 18:58:33	0	506
2021-07-28 18:58:37	0	506
2021-07-28 18:58:41	0	506
2021-07-28 18:58:45	0	506
2021-07-28 18:58:49	0	508
2021-07-28 18:58:53	0	507
2021-07-28 18:58:57	0	507
2021-07-28 18:59:01	0	508
2021-07-28 18:59:05	0	507
2021-07-28 18:59:09	0	507
2021-07-28 18:59:13	0	506
2021-07-28 18:59:17	0	506
2021-07-28 18:59:21	0	506
2021-07-28 18:59:25	0	507
2021-07-28 18:59:29	0	506
2021-07-28 18:59:33	0	505
2021-07-28 18:59:37	0	507
2021-07-28 18:59:41	0	506
2021-07-28 18:59:45	0	506
2021-07-28 18:59:49	0	506
2021-07-28 18:59:53	0	507
2021-07-28 18:59:57	0	507
2021-07-28 19:00:01	0	507
2021-07-28 19:00:05	0	506
2021-07-28 19:00:09	0	507
2021-07-28 19:00:13	0	507
2021-07-28 19:00:17	0	506
2021-07-28 19:00:21	0	506
2021-07-28 19:00:25	0	506
2021-07-28 19:00:29	0	506
2021-07-28 19:00:33	0	507
2021-07-28 19:00:37	0	506
2021-07-28 19:00:41	0	506
2021-07-28 19:00:45	0	507
2021-07-28 19:00:49	0	506
2021-07-28 19:00:53	0	507
2021-07-28 19:00:57	0	506
2021-07-28 19:01:01	0	507
2021-07-28 19:01:05	0	506
2021-07-28 19:01:09	0	507
2021-07-28 19:01:13	0	506
2021-07-28 19:01:17	0	506
2021-07-28 19:01:21	0	506
2021-07-28 19:01:25	0	507
2021-07-28 19:01:29	0	506
2021-07-28 19:01:33	0	506
2021-07-28 19:01:37	0	506
2021-07-28 19:01:41	0	507
2021-07-28 19:01:45	0	506
2021-07-28 19:01:49	0	507
2021-07-28 19:01:53	0	506
2021-07-28 19:01:57	0	506
2021-07-28 19:02:01	0	506
2021-07-28 19:02:05	0	507
2021-07-28 19:02:09	0	506
2021-07-28 19:02:13	0	507
2021-07-28 19:02:17	0	506
2021-07-28 19:02:21	0	506
2021-07-28 19:02:25	0	506
2021-07-28 19:02:29	0	506
2021-07-28 19:02:33	0	506
2021-07-28 19:02:37	0	506
2021-07-28 19:02:41	0	506
2021-07-28 19:02:45	0	506
2021-07-28 19:02:49	0	507
2021-07-28 19:02:53	0	506
2021-07-28 19:02:57	0	507
2021-07-28 19:03:01	0	506
2021-07-28 19:03:05	0	506
2021-07-28 19:03:09	0	506
2021-07-28 19:03:13	0	507
2021-07-28 19:03:17	0	506
2021-07-28 19:03:21	0	507
2021-07-28 19:03:25	0	507
2021-07-28 19:03:29	0	506
2021-07-28 19:03:33	0	507
2021-07-28 19:03:37	0	506
2021-07-28 19:03:41	0	506
2021-07-28 19:03:45	0	506
2021-07-28 19:03:49	0	507
2021-07-28 19:03:53	0	506
2021-07-28 19:03:57	0	507
2021-07-28 19:04:01	0	506
2021-07-28 19:04:05	0	507
2021-07-28 19:04:09	0	507
2021-07-28 19:04:13	0	506
2021-07-28 19:04:17	0	507
2021-07-28 19:04:21	0	506
2021-07-28 19:04:25	0	506
2021-07-28 19:04:29	0	506
2021-07-28 19:04:33	0	506
2021-07-28 19:04:37	0	506
2021-07-28 19:04:41	0	506
2021-07-28 19:04:45	0	506
2021-07-28 19:04:49	0	507
2021-07-28 19:04:53	0	506
2021-07-28 19:04:57	0	506
2021-07-28 19:05:01	0	507
2021-07-28 19:05:05	0	506
2021-07-28 19:05:09	0	506
2021-07-28 19:05:13	0	507
2021-07-28 19:05:17	0	506
2021-07-28 19:05:21	0	506
2021-07-28 19:05:25	0	506
2021-07-28 19:05:29	0	506
2021-07-28 19:05:33	0	506
2021-07-28 19:05:37	0	507
2021-07-28 19:05:41	0	507
2021-07-28 19:05:45	0	506
2021-07-28 19:05:49	0	506
2021-07-28 19:05:53	0	506
2021-07-28 19:05:57	0	506
2021-07-28 19:06:01	0	506
2021-07-28 19:06:05	0	506
2021-07-28 19:06:09	0	506
2021-07-28 19:06:13	0	506
2021-07-28 19:06:17	0	506
2021-07-28 19:06:21	0	507
2021-07-28 19:06:25	0	506
2021-07-28 19:06:29	0	506
2021-07-28 19:06:33	0	506
2021-07-28 19:06:37	0	507
2021-07-28 19:06:41	0	506
2021-07-28 19:06:45	0	506
2021-07-28 19:06:49	0	506
2021-07-28 19:06:53	0	506
2021-07-28 19:06:57	0	507
2021-07-28 19:07:01	0	506
2021-07-28 19:07:05	0	506
2021-07-28 19:07:09	0	506
2021-07-28 19:07:13	0	506
2021-07-28 19:07:17	0	506
2021-07-28 19:07:21	0	506
2021-07-28 19:07:25	0	507
2021-07-28 19:07:29	0	507
2021-07-28 19:07:33	0	507
2021-07-28 19:07:37	0	506
2021-07-28 19:07:41	0	506
2021-07-28 19:07:45	0	506
2021-07-28 19:07:49	0	506
2021-07-28 19:07:53	0	506
2021-07-28 19:07:57	0	506
2021-07-28 19:08:01	0	506
2021-07-28 19:08:05	0	506
2021-07-28 19:08:09	0	506
2021-07-28 19:08:13	0	506
2021-07-28 19:08:17	0	506
2021-07-28 19:08:21	0	506
2021-07-28 19:08:25	0	506
2021-07-28 19:08:29	0	507
2021-07-28 19:08:33	0	506
2021-07-28 19:08:37	0	506
2021-07-28 19:08:41	0	507
2021-07-28 19:08:45	0	506
2021-07-28 19:08:49	0	506
2021-07-28 19:08:53	0	507
2021-07-28 19:08:57	0	506
2021-07-28 19:09:01	0	506
2021-07-28 19:09:05	0	507
2021-07-28 19:09:09	0	507
2021-07-28 19:09:13	0	506
2021-07-28 19:09:17	0	507
2021-07-28 19:09:21	0	506
2021-07-28 19:09:25	0	506
2021-07-28 19:09:29	0	506
2021-07-28 19:09:33	0	505
2021-07-28 19:09:37	0	506
2021-07-28 19:09:41	0	506
2021-07-28 19:09:45	0	506
2021-07-28 19:09:49	0	506
2021-07-28 19:09:53	0	506
2021-07-28 19:09:57	0	506
2021-07-28 19:10:01	0	507
2021-07-28 19:10:05	0	506
2021-07-28 19:10:09	0	507
2021-07-28 19:10:13	0	505
2021-07-28 19:10:17	0	506
2021-07-28 19:10:21	0	507
2021-07-28 19:10:25	0	506
2021-07-28 19:10:29	0	507
2021-07-28 19:10:33	0	506
2021-07-28 19:10:37	0	506
2021-07-28 19:10:41	0	507
2021-07-28 19:10:45	0	507
2021-07-28 19:10:49	0	506
2021-07-28 19:10:53	0	507
2021-07-28 19:10:57	0	507
2021-07-28 19:11:01	0	506
2021-07-28 19:11:05	0	506
2021-07-28 19:11:09	0	506
2021-07-28 19:11:13	0	506
2021-07-28 19:11:17	0	506
2021-07-28 19:11:21	0	507
2021-07-28 19:11:25	0	506
2021-07-28 19:11:29	0	507
2021-07-28 19:11:33	0	506
2021-07-28 19:11:37	0	506
2021-07-28 19:11:41	0	505
2021-07-28 19:11:45	0	507
2021-07-28 19:11:49	0	507
2021-07-28 19:11:53	0	506
2021-07-28 19:11:57	0	506
2021-07-28 19:12:01	0	507
2021-07-28 19:12:05	0	507
2021-07-28 19:12:09	0	506
2021-07-28 19:12:13	0	506
2021-07-28 19:12:17	0	505
2021-07-28 19:12:21	0	506
2021-07-28 19:12:25	0	505
2021-07-28 19:12:29	0	505
2021-07-28 19:12:33	0	506
2021-07-28 19:12:37	0	505
2021-07-28 19:12:41	0	506
2021-07-28 19:12:45	0	505
2021-07-28 19:12:49	0	506
2021-07-28 19:12:53	0	505
2021-07-28 19:12:57	0	505
2021-07-28 19:13:01	0	505
2021-07-28 19:13:05	0	506
2021-07-28 19:13:09	0	506
2021-07-28 19:13:13	0	505
2021-07-28 19:13:17	0	505
2021-07-28 19:13:21	0	506
2021-07-28 19:13:25	0	505
2021-07-28 19:13:29	0	505
2021-07-28 19:13:33	0	505
2021-07-28 19:13:37	0	505
2021-07-28 19:13:41	0	505
2021-07-28 19:13:45	0	506
2021-07-28 19:13:49	0	506
2021-07-28 19:13:53	0	505
2021-07-28 19:13:57	0	505
2021-07-28 19:14:01	0	505
2021-07-28 19:14:05	0	505
2021-07-28 19:14:09	0	506
2021-07-28 19:14:13	0	505
2021-07-28 19:14:17	0	505
2021-07-28 19:14:21	0	506
2021-07-28 19:14:25	0	506
2021-07-28 19:14:29	0	506
2021-07-28 19:14:33	0	506
2021-07-28 19:14:37	0	506
2021-07-28 19:14:41	0	505
2021-07-28 19:14:45	0	506
2021-07-28 19:14:49	0	505
2021-07-28 19:14:53	0	506
2021-07-28 19:14:57	0	505
2021-07-28 19:15:01	0	506
2021-07-28 19:15:05	0	506
2021-07-28 19:15:09	0	506
2021-07-28 19:15:13	0	505
2021-07-28 19:15:17	0	506
2021-07-28 19:15:21	0	506
2021-07-28 19:15:25	0	505
2021-07-28 19:15:29	0	505
2021-07-28 19:15:33	0	506
2021-07-28 19:15:37	0	505
2021-07-28 19:15:41	0	505
2021-07-28 19:15:45	0	505
2021-07-28 19:15:49	0	506
2021-07-28 19:15:53	0	506
2021-07-28 19:15:57	0	505
2021-07-28 19:16:01	0	505
2021-07-28 19:16:05	0	505
2021-07-28 19:16:09	0	506
2021-07-28 19:16:13	0	506
2021-07-28 19:16:17	0	505
2021-07-28 19:16:21	0	506
2021-07-28 19:16:25	0	505
2021-07-28 19:16:29	0	506
2021-07-28 19:16:33	0	506
2021-07-28 19:16:37	0	506
2021-07-28 19:16:41	0	505
2021-07-28 19:16:45	0	505
2021-07-28 19:16:49	0	505
2021-07-28 19:16:53	0	505
2021-07-28 19:16:57	0	505
2021-07-28 19:17:01	0	505
2021-07-28 19:17:05	0	505
2021-07-28 19:17:09	0	505
2021-07-28 19:17:13	0	506
2021-07-28 19:17:17	0	505
2021-07-28 19:17:21	0	506
2021-07-28 19:17:25	0	506
2021-07-28 19:17:29	0	506
2021-07-28 19:17:33	0	505
2021-07-28 19:17:37	0	505
2021-07-28 19:17:41	0	506
2021-07-28 19:17:45	0	505
2021-07-28 19:17:49	0	505
2021-07-28 19:17:53	0	506
2021-07-28 19:17:57	0	505
2021-07-28 19:18:01	0	505
2021-07-28 19:18:05	0	505
2021-07-28 19:18:09	0	505
2021-07-28 19:18:13	0	506
2021-07-28 19:18:17	0	505
2021-07-28 19:18:21	0	505
2021-07-28 19:18:25	0	505
2021-07-28 19:18:29	0	505
2021-07-28 19:18:33	0	505
2021-07-28 19:18:37	0	506
2021-07-28 19:18:41	0	506
2021-07-28 19:18:45	0	506
2021-07-28 19:18:49	0	506
2021-07-28 19:18:53	0	506
2021-07-28 19:18:57	0	505
2021-07-28 19:19:01	0	505
2021-07-28 19:19:05	0	505
2021-07-28 19:19:09	0	505
2021-07-28 19:19:13	0	506
2021-07-28 19:19:17	0	506
2021-07-28 19:19:21	0	505
2021-07-28 19:19:25	0	506
2021-07-28 19:19:29	0	506
2021-07-28 19:19:33	0	505
2021-07-28 19:19:37	0	505
2021-07-28 19:19:41	0	505
2021-07-28 19:19:45	0	506
2021-07-28 19:19:49	0	506
2021-07-28 19:19:53	0	506
2021-07-28 19:19:57	0	505
2021-07-28 19:20:01	0	505
2021-07-28 19:20:05	0	506
2021-07-28 19:20:09	0	505
2021-07-28 19:20:13	0	505
2021-07-28 19:20:17	0	506
2021-07-28 19:20:21	0	505
2021-07-28 19:20:25	0	506
2021-07-28 19:20:29	0	506
2021-07-28 19:20:33	0	505
2021-07-28 19:20:37	0	506
2021-07-28 19:20:41	0	505
2021-07-28 19:20:45	0	505
2021-07-28 19:20:49	0	505
2021-07-28 19:20:53	0	505
2021-07-28 19:20:57	0	505
2021-07-28 19:21:01	0	505
2021-07-28 19:21:05	0	505
2021-07-28 19:21:09	0	505
2021-07-28 19:21:13	0	506
2021-07-28 19:21:17	0	506
2021-07-28 19:21:21	0	505
2021-07-28 19:21:25	0	505
2021-07-28 19:21:29	0	506
2021-07-28 19:21:33	0	506
2021-07-28 19:21:37	0	505
2021-07-28 19:21:41	0	506
2021-07-28 19:21:45	0	506
2021-07-28 19:21:49	0	505
2021-07-28 19:21:53	0	505
2021-07-28 19:21:57	0	506
2021-07-28 19:22:01	0	506
2021-07-28 19:22:05	0	505
2021-07-28 19:22:09	0	505
2021-07-28 19:22:13	0	506
2021-07-28 19:22:17	0	506
2021-07-28 19:22:21	0	505
2021-07-28 19:22:25	0	505
2021-07-28 19:22:29	0	505
2021-07-28 19:22:33	0	506
2021-07-28 19:22:37	0	506
2021-07-28 19:22:41	0	506
2021-07-28 19:22:45	0	506
2021-07-28 19:22:49	0	505
2021-07-28 19:22:53	0	506
2021-07-28 19:22:57	0	505
2021-07-28 19:23:01	0	505
2021-07-28 19:23:05	0	505
2021-07-28 19:23:09	0	505
2021-07-28 19:23:13	0	505
2021-07-28 19:23:17	0	506
2021-07-28 19:23:21	0	505
2021-07-28 19:23:25	0	505
2021-07-28 19:23:29	0	505
2021-07-28 19:23:33	0	505
2021-07-28 19:23:37	0	505
2021-07-28 19:23:41	0	506
2021-07-28 19:23:45	0	505
2021-07-28 19:23:49	0	505
2021-07-28 19:23:53	0	506
2021-07-28 19:23:57	0	505
2021-07-28 19:24:01	0	506
2021-07-28 19:24:05	0	506
2021-07-28 19:24:09	0	505
2021-07-28 19:24:13	0	505
2021-07-28 19:24:17	0	505
2021-07-28 19:24:21	0	506
2021-07-28 19:24:25	0	505
2021-07-28 19:24:29	0	505
2021-07-28 19:24:33	0	505
2021-07-28 19:24:37	0	506
2021-07-28 19:24:41	0	505
2021-07-28 19:24:45	0	505
2021-07-28 19:24:49	0	505
2021-07-28 19:24:53	0	506
2021-07-28 19:24:57	0	505
2021-07-28 19:25:01	0	505
2021-07-28 19:25:05	0	505
2021-07-28 19:25:09	0	506
2021-07-28 19:25:13	0	506
2021-07-28 19:25:17	0	505
2021-07-28 19:25:21	0	505
2021-07-28 19:25:25	0	506
2021-07-28 19:25:29	0	504
2021-07-28 19:25:33	0	505
2021-07-28 19:25:37	0	505
2021-07-28 19:25:41	0	505
2021-07-28 19:25:45	0	505
2021-07-28 19:25:49	0	505
2021-07-28 19:25:53	0	505
2021-07-28 19:25:57	0	505
2021-07-28 19:26:01	0	506
2021-07-28 19:26:05	0	506
2021-07-28 19:26:09	0	506
2021-07-28 19:26:13	0	505
2021-07-28 19:26:17	0	506
2021-07-28 19:26:21	0	505
2021-07-28 19:26:25	0	505
2021-07-28 19:26:29	0	506
2021-07-28 19:26:33	0	506
2021-07-28 19:26:37	0	505
2021-07-28 19:26:41	0	505
2021-07-28 19:26:45	0	506
2021-07-28 19:26:49	0	506
2021-07-28 19:26:53	0	505
2021-07-28 19:26:57	0	506
2021-07-28 19:27:01	0	506
2021-07-28 19:27:05	0	505
2021-07-28 19:27:09	0	505
2021-07-28 19:27:13	0	506
2021-07-28 19:27:17	0	506
2021-07-28 19:27:21	0	505
2021-07-28 19:27:25	0	505
2021-07-28 19:27:29	0	505
2021-07-28 19:27:33	0	505
2021-07-28 19:27:37	0	505
2021-07-28 19:27:41	0	505
2021-07-28 19:27:45	0	505
2021-07-28 19:27:49	0	506
2021-07-28 19:27:53	0	505
2021-07-28 19:27:57	0	505
2021-07-28 19:28:01	0	506
2021-07-28 19:28:05	0	505
2021-07-28 19:28:09	0	506
2021-07-28 19:28:13	0	505
2021-07-28 19:28:17	0	505
2021-07-28 19:28:21	0	505
2021-07-28 19:28:25	0	505
2021-07-28 19:28:29	0	506
2021-07-28 19:28:33	0	506
2021-07-28 19:28:37	0	505
2021-07-28 19:28:41	0	506
2021-07-28 19:28:45	0	506
2021-07-28 19:28:49	0	505
2021-07-28 19:28:53	0	506
2021-07-28 19:28:57	0	506
2021-07-28 19:29:01	0	505
2021-07-28 19:29:05	0	506
2021-07-28 19:29:09	0	505
2021-07-28 19:29:13	0	506
2021-07-28 19:29:17	0	506
2021-07-28 19:29:21	0	506
2021-07-28 19:29:25	0	506
2021-07-28 19:29:29	0	506
2021-07-28 19:29:33	0	506
2021-07-28 19:29:37	0	505
2021-07-28 19:29:41	0	506
2021-07-28 19:29:45	0	506
2021-07-28 19:29:49	0	506
2021-07-28 19:29:53	0	505
2021-07-28 19:29:57	0	506
2021-07-28 19:30:01	0	505
2021-07-28 19:30:05	0	505
2021-07-28 19:30:09	0	505
2021-07-28 19:30:13	0	506
2021-07-28 19:30:17	0	505
2021-07-28 19:30:21	0	506
2021-07-28 19:30:25	0	505
2021-07-28 19:30:29	0	506
2021-07-28 19:30:33	0	505
2021-07-28 19:30:37	0	506
2021-07-28 19:30:41	0	506
2021-07-28 19:30:45	0	506
2021-07-28 19:30:49	0	505
2021-07-28 19:30:53	0	505
2021-07-28 19:30:57	0	505
2021-07-28 19:31:01	0	505
2021-07-28 19:31:05	0	506
2021-07-28 19:31:09	0	506
2021-07-28 19:31:13	0	506
2021-07-28 19:31:17	0	506
2021-07-28 19:31:21	0	507
2021-07-28 19:31:25	0	507
2021-07-28 19:31:29	0	507
2021-07-28 19:31:33	0	506
2021-07-28 19:31:37	0	506
2021-07-28 19:31:41	0	507
2021-07-28 19:31:45	0	506
2021-07-28 19:31:49	0	507
2021-07-28 19:31:53	0	507
2021-07-28 19:31:57	0	506
2021-07-28 19:32:01	0	506
2021-07-28 19:32:05	0	506
2021-07-28 19:32:09	0	507
2021-07-28 19:32:13	0	506
2021-07-28 19:32:17	0	506
2021-07-28 19:32:21	0	506
2021-07-28 19:32:25	0	506
2021-07-28 19:32:29	0	507
2021-07-28 19:32:33	0	506
2021-07-28 19:32:37	0	506
2021-07-28 19:32:41	0	507
2021-07-28 19:32:45	0	507
2021-07-28 19:32:49	0	507
2021-07-28 19:32:53	0	507
2021-07-28 19:32:57	0	506
2021-07-28 19:33:01	0	507
2021-07-28 19:33:05	0	506
2021-07-28 19:33:09	0	507
2021-07-28 19:33:13	0	506
2021-07-28 19:33:17	0	506
2021-07-28 19:33:21	0	507
2021-07-28 19:33:25	0	508
2021-07-28 19:33:29	0	507
2021-07-28 19:33:33	0	507
2021-07-28 19:33:37	0	506
2021-07-28 19:33:41	0	507
2021-07-28 19:33:45	0	507
2021-07-28 19:33:49	0	507
2021-07-28 19:33:53	0	507
2021-07-28 19:33:57	0	507
2021-07-28 19:34:01	0	506
2021-07-28 19:34:05	0	507
2021-07-28 19:34:09	0	507
2021-07-28 19:34:13	0	506
2021-07-28 19:34:17	0	506
2021-07-28 19:34:21	0	507
2021-07-28 19:34:25	0	507
2021-07-28 19:34:29	0	506
2021-07-28 19:34:33	0	507
2021-07-28 19:34:37	0	507
2021-07-28 19:34:41	0	508
2021-07-28 19:34:45	0	507
2021-07-28 19:34:49	0	506
2021-07-28 19:34:53	0	506
2021-07-28 19:34:57	0	506
2021-07-28 19:35:01	0	506
2021-07-28 19:35:05	0	506
2021-07-28 19:35:09	0	507
2021-07-28 19:35:13	0	507
2021-07-28 19:35:17	0	507
2021-07-28 19:35:21	0	506
2021-07-28 19:35:25	0	507
2021-07-28 19:35:29	0	506
2021-07-28 19:35:33	0	506
2021-07-28 19:35:37	0	507
2021-07-28 19:35:41	0	506
2021-07-28 19:35:45	0	506
2021-07-28 19:35:49	0	506
2021-07-28 19:35:53	0	507
2021-07-28 19:35:57	0	507
2021-07-28 19:36:01	0	507
2021-07-28 19:36:05	0	507
2021-07-28 19:36:09	0	507
2021-07-28 19:36:13	0	506
2021-07-28 19:36:17	0	507
2021-07-28 19:36:21	0	507
2021-07-28 19:36:25	0	506
2021-07-28 19:36:29	0	506
2021-07-28 19:36:33	0	507
2021-07-28 19:36:37	0	507
2021-07-28 19:36:41	0	506
2021-07-28 19:36:45	0	507
2021-07-28 19:36:49	0	506
2021-07-28 19:36:53	0	506
2021-07-28 19:36:57	0	506
2021-07-28 19:37:01	0	507
2021-07-28 19:37:05	0	506
2021-07-28 19:37:09	0	506
2021-07-28 19:37:13	0	506
2021-07-28 19:37:17	0	506
2021-07-28 19:37:21	0	506
2021-07-28 19:37:25	0	506
2021-07-28 19:37:29	0	506
2021-07-28 19:37:33	0	506
2021-07-28 19:37:37	0	506
2021-07-28 19:37:41	0	506
2021-07-28 19:37:45	0	507
2021-07-28 19:37:49	0	506
2021-07-28 19:37:53	0	506
2021-07-28 19:37:57	0	507
2021-07-28 19:38:01	0	507
2021-07-28 19:38:05	0	505
2021-07-28 19:38:09	0	506
2021-07-28 19:38:13	0	506
2021-07-28 19:38:17	0	506
2021-07-28 19:38:21	0	507
2021-07-28 19:38:25	0	506
2021-07-28 19:38:29	0	507
2021-07-28 19:38:33	0	507
2021-07-28 19:38:37	0	506
2021-07-28 19:38:41	0	506
2021-07-28 19:38:45	0	506
2021-07-28 19:38:49	0	507
2021-07-28 19:38:53	0	506
2021-07-28 19:38:57	0	507
2021-07-28 19:39:01	0	507
2021-07-28 19:39:05	0	506
2021-07-28 19:39:09	0	506
2021-07-28 19:39:13	0	506
2021-07-28 19:39:17	0	507
2021-07-28 19:39:21	0	507
2021-07-28 19:39:25	0	506
2021-07-28 19:39:29	0	507
2021-07-28 19:39:33	0	506
2021-07-28 19:39:37	0	507
2021-07-28 19:39:41	0	507
2021-07-28 19:39:45	0	507
2021-07-28 19:39:49	0	507
2021-07-28 19:39:53	0	506
2021-07-28 19:39:57	0	507
2021-07-28 19:40:01	0	506
2021-07-28 19:40:05	0	507
2021-07-28 19:40:09	0	506
2021-07-28 19:40:13	0	506
2021-07-28 19:40:17	0	506
2021-07-28 19:40:21	0	506
2021-07-28 19:40:25	0	506
2021-07-28 19:40:29	0	507
2021-07-28 19:40:33	0	507
2021-07-28 19:40:37	0	507
2021-07-28 19:40:41	0	506
2021-07-28 19:40:45	0	507
2021-07-28 19:40:49	0	506
2021-07-28 19:40:53	0	506
2021-07-28 19:40:57	0	506
2021-07-28 19:41:01	0	506
2021-07-28 19:41:05	0	507
2021-07-28 19:41:09	0	507
2021-07-28 19:41:13	0	507
2021-07-28 19:41:17	0	506
2021-07-28 19:41:21	0	506
2021-07-28 19:41:25	0	507
2021-07-28 19:41:29	0	506
2021-07-28 19:41:33	0	506
2021-07-28 19:41:37	0	506
2021-07-28 19:41:41	0	507
2021-07-28 19:41:45	0	507
2021-07-28 19:41:49	0	507
2021-07-28 19:41:53	0	506
2021-07-28 19:41:57	0	507
2021-07-28 19:42:01	0	506
2021-07-28 19:42:05	0	507
2021-07-28 19:42:09	0	506
2021-07-28 19:42:13	0	507
2021-07-28 19:42:17	0	506
2021-07-28 19:42:21	0	506
2021-07-28 19:42:25	0	507
2021-07-28 19:42:29	0	506
2021-07-28 19:42:33	0	507
2021-07-28 19:42:37	0	507
2021-07-28 19:42:41	0	506
2021-07-28 19:42:45	0	507
2021-07-28 19:42:49	0	508
2021-07-28 19:42:53	0	506
2021-07-28 19:42:57	0	506
2021-07-28 19:43:01	0	506
2021-07-28 19:43:05	0	506
2021-07-28 19:43:09	0	506
2021-07-28 19:43:13	0	506
2021-07-28 19:43:17	0	507
2021-07-28 19:43:21	0	506
2021-07-28 19:43:25	0	506
2021-07-28 19:43:29	0	506
2021-07-28 19:43:33	0	507
2021-07-28 19:43:37	0	507
2021-07-28 19:43:41	0	506
2021-07-28 19:43:45	0	507
2021-07-28 19:43:49	0	506
2021-07-28 19:43:53	0	507
2021-07-28 19:43:57	0	507
2021-07-28 19:44:01	0	505
2021-07-28 19:44:05	0	507
2021-07-28 19:44:09	0	506
2021-07-28 19:44:13	0	506
2021-07-28 19:44:17	0	506
2021-07-28 19:44:21	0	507
2021-07-28 19:44:25	0	507
2021-07-28 19:44:29	0	507
2021-07-28 19:44:33	0	507
2021-07-28 19:44:37	0	506
2021-07-28 19:44:41	0	506
2021-07-28 19:44:45	0	507
2021-07-28 19:44:49	0	507
2021-07-28 19:44:53	0	506
2021-07-28 19:44:57	0	506
2021-07-28 19:45:01	0	506
2021-07-28 19:45:05	0	506
2021-07-28 19:45:09	0	507
2021-07-28 19:45:13	0	506
2021-07-28 19:45:17	0	506
2021-07-28 19:45:21	0	507
2021-07-28 19:45:25	0	508
2021-07-28 19:45:29	0	506
2021-07-28 19:45:33	0	506
2021-07-28 19:45:37	0	507
2021-07-28 19:45:41	0	507
2021-07-28 19:45:45	0	506
2021-07-28 19:45:49	0	507
2021-07-28 19:45:53	0	507
2021-07-28 19:45:57	0	506
2021-07-28 19:46:01	0	506
2021-07-28 19:46:05	0	506
2021-07-28 19:46:09	0	507
2021-07-28 19:46:13	0	507
2021-07-28 19:46:17	0	506
2021-07-28 19:46:21	0	507
2021-07-28 19:46:25	0	507
2021-07-28 19:46:29	0	507
2021-07-28 19:46:33	0	506
2021-07-28 19:46:37	0	506
2021-07-28 19:46:41	0	507
2021-07-28 19:46:45	0	506
2021-07-28 19:46:49	0	506
2021-07-28 19:46:53	0	507
2021-07-28 19:46:57	0	506
2021-07-28 19:47:01	0	507
2021-07-28 19:47:05	0	506
2021-07-28 19:47:09	0	507
2021-07-28 19:47:13	0	507
2021-07-28 19:47:17	0	506
2021-07-28 19:47:21	0	507
2021-07-28 19:47:25	0	506
2021-07-28 19:47:29	0	506
2021-07-28 19:47:33	0	507
2021-07-28 19:47:37	0	507
2021-07-28 19:47:41	0	506
2021-07-28 19:47:45	0	506
2021-07-28 19:47:49	0	506
2021-07-28 19:47:53	0	506
2021-07-28 19:47:57	0	506
2021-07-28 19:48:01	0	506
2021-07-28 19:48:05	0	506
2021-07-28 19:48:09	0	507
2021-07-28 19:48:13	0	507
2021-07-28 19:48:17	0	506
2021-07-28 19:48:21	0	507
2021-07-28 19:48:25	0	507
2021-07-28 19:48:29	0	506
2021-07-28 19:48:33	0	506
2021-07-28 19:48:37	0	508
2021-07-28 19:48:41	0	507
2021-07-28 19:48:45	0	507
2021-07-28 19:48:49	0	507
2021-07-28 19:48:53	0	506
2021-07-28 19:48:57	0	506
2021-07-28 19:49:01	0	507
2021-07-28 19:49:05	0	506
2021-07-28 19:49:09	0	507
2021-07-28 19:49:13	0	507
2021-07-28 19:49:17	0	506
2021-07-28 19:49:21	0	506
2021-07-28 19:49:25	0	507
2021-07-28 19:49:29	0	507
2021-07-28 19:49:33	0	506
2021-07-28 19:49:37	0	507
2021-07-28 19:49:41	0	506
2021-07-28 19:49:45	0	505
2021-07-28 19:49:49	0	507
2021-07-28 19:49:53	0	507
2021-07-28 19:49:57	0	507
2021-07-28 19:50:01	0	506
2021-07-28 19:50:05	0	506
2021-07-28 19:50:09	0	506
2021-07-28 19:50:13	0	507
2021-07-28 19:50:17	0	506
2021-07-28 19:50:21	0	508
2021-07-28 19:50:25	0	507
2021-07-28 19:50:29	0	506
2021-07-28 19:50:33	0	507
2021-07-28 19:50:37	0	507
2021-07-28 19:50:41	0	506
2021-07-28 19:50:45	0	507
2021-07-28 19:50:49	0	506
2021-07-28 19:50:53	0	506
2021-07-28 19:50:57	0	507
2021-07-28 19:51:01	0	507
2021-07-28 19:51:05	0	506
2021-07-28 19:51:09	0	506
2021-07-28 19:51:13	0	507
2021-07-28 19:51:17	0	507
2021-07-28 19:51:21	0	507
2021-07-28 19:51:25	0	507
2021-07-28 19:51:29	0	507
2021-07-28 19:51:33	0	507
2021-07-28 19:51:37	0	507
2021-07-28 19:51:41	0	506
2021-07-28 19:51:45	0	506
2021-07-28 19:51:49	0	506
2021-07-28 19:51:53	0	506
2021-07-28 19:51:57	0	507
2021-07-28 19:52:01	0	506
2021-07-28 19:52:05	0	506
2021-07-28 19:52:09	0	507
2021-07-28 19:52:13	0	507
2021-07-28 19:52:17	0	507
2021-07-28 19:52:21	0	507
2021-07-28 19:52:25	0	506
2021-07-28 19:52:29	0	506
2021-07-28 19:52:33	0	507
2021-07-28 19:52:37	0	507
2021-07-28 19:52:41	0	507
2021-07-28 19:52:45	0	506
2021-07-28 19:52:49	0	506
2021-07-28 19:52:53	0	507
2021-07-28 19:52:57	0	507
2021-07-28 19:53:01	0	506
2021-07-28 19:53:05	0	506
2021-07-28 19:53:09	0	507
2021-07-28 19:53:13	0	506
2021-07-28 19:53:17	0	507
2021-07-28 19:53:21	0	507
2021-07-28 19:53:25	0	507
2021-07-28 19:53:29	0	506
2021-07-28 19:53:33	0	506
2021-07-28 19:53:37	0	506
2021-07-28 19:53:41	0	507
2021-07-28 19:53:45	0	506
2021-07-28 19:53:49	0	507
2021-07-28 19:53:53	0	507
2021-07-28 19:53:57	0	506
2021-07-28 19:54:01	0	507
2021-07-28 19:54:05	0	507
2021-07-28 19:54:09	0	507
2021-07-28 19:54:13	0	506
2021-07-28 19:54:17	0	507
2021-07-28 19:54:21	0	506
2021-07-28 19:54:25	0	506
2021-07-28 19:54:29	0	506
2021-07-28 19:54:33	0	507
2021-07-28 19:54:37	0	507
2021-07-28 19:54:41	0	506
2021-07-28 19:54:45	0	506
2021-07-28 19:54:49	0	507
2021-07-28 19:54:53	0	506
2021-07-28 19:54:57	0	506
2021-07-28 19:55:01	0	507
2021-07-28 19:55:05	0	506
2021-07-28 19:55:09	0	506
2021-07-28 19:55:13	0	507
2021-07-28 19:55:17	0	506
2021-07-28 19:55:21	0	507
2021-07-28 19:55:25	0	507
2021-07-28 19:55:29	0	507
2021-07-28 19:55:33	0	506
2021-07-28 19:55:37	0	507
2021-07-28 19:55:41	0	507
2021-07-28 19:55:45	0	507
2021-07-28 19:55:49	0	507
2021-07-28 19:55:53	0	508
2021-07-28 19:55:57	0	508
2021-07-28 19:56:01	0	507
2021-07-28 19:56:05	0	508
2021-07-28 19:56:09	0	506
2021-07-28 19:56:13	0	507
2021-07-28 19:56:17	0	507
2021-07-28 19:56:21	0	507
2021-07-28 19:56:25	0	507
2021-07-28 19:56:29	0	506
2021-07-28 19:56:33	0	506
2021-07-28 19:56:37	0	506
2021-07-28 19:56:41	0	506
2021-07-28 19:56:45	0	507
2021-07-28 19:56:49	0	506
2021-07-28 19:56:53	0	507
2021-07-28 19:56:57	0	506
2021-07-28 19:57:01	0	507
2021-07-28 19:57:05	0	507
2021-07-28 19:57:09	0	507
2021-07-28 19:57:13	0	507
2021-07-28 19:57:17	0	506
2021-07-28 19:57:21	0	508
2021-07-28 19:57:25	0	507
2021-07-28 19:57:29	0	507
2021-07-28 19:57:33	0	508
2021-07-28 19:57:37	0	507
2021-07-28 19:57:41	0	507
2021-07-28 19:57:45	0	508
2021-07-28 19:57:49	0	506
2021-07-28 19:57:53	0	507
2021-07-28 19:57:57	0	507
2021-07-28 19:58:01	0	506
2021-07-28 19:58:05	0	507
2021-07-28 19:58:09	0	506
2021-07-28 19:58:13	0	507
2021-07-28 19:58:17	0	507
2021-07-28 19:58:21	0	507
2021-07-28 19:58:25	0	507
2021-07-28 19:58:29	0	507
2021-07-28 19:58:33	0	507
2021-07-28 19:58:37	0	507
2021-07-28 19:58:41	0	507
2021-07-28 19:58:45	0	506
2021-07-28 19:58:49	0	507
2021-07-28 19:58:53	0	507
2021-07-28 19:58:57	0	507
2021-07-28 19:59:01	0	507
2021-07-28 19:59:05	0	507
2021-07-28 19:59:09	0	507
2021-07-28 19:59:13	0	507
2021-07-28 19:59:17	0	507
2021-07-28 19:59:21	0	507
2021-07-28 19:59:25	0	507
2021-07-28 19:59:29	0	507
2021-07-28 19:59:33	0	507
2021-07-28 19:59:37	0	506
2021-07-28 19:59:41	0	1006
2021-07-28 19:59:45	0	1011
2021-07-28 19:59:49	0	1012
2021-07-28 19:59:53	0	1013
2021-07-28 19:59:57	0	1013
2021-07-28 20:00:01	0	1013
2021-07-28 20:00:05	0	1013
2021-07-28 20:00:09	0	1013
2021-07-28 20:00:13	0	1013
2021-07-28 20:00:17	0	1014
2021-07-28 20:00:21	0	1013
2021-07-28 20:00:25	0	1013
2021-07-28 20:00:29	0	1013
2021-07-28 20:00:33	0	1013
2021-07-28 20:00:37	0	1014
2021-07-28 20:00:41	0	1014
2021-07-28 20:00:45	0	1013
2021-07-28 20:00:49	0	1013
2021-07-28 20:00:53	0	1013
2021-07-28 20:00:57	0	1013
2021-07-28 20:01:01	0	1014
2021-07-28 20:01:05	0	1013
2021-07-28 20:01:09	0	1014
2021-07-28 20:01:13	0	1013
2021-07-28 20:01:17	0	1013
2021-07-28 20:01:21	0	1013
2021-07-28 20:01:25	0	1013
2021-07-28 20:01:29	0	1014
2021-07-28 20:01:33	0	1013
2021-07-28 20:01:37	0	1013
2021-07-28 20:01:41	0	1013
2021-07-28 20:01:45	0	1014
2021-07-28 20:01:49	0	1013
2021-07-28 20:01:53	0	1013
2021-07-28 20:01:57	0	1013
2021-07-28 20:02:01	0	1014
2021-07-28 20:02:05	0	1013
2021-07-28 20:02:09	0	1014
2021-07-28 20:02:13	0	1013
2021-07-28 20:02:17	0	1014
2021-07-28 20:02:21	0	1014
2021-07-28 20:02:25	0	1014
2021-07-28 20:02:29	0	1013
2021-07-28 20:02:33	0	1013
2021-07-28 20:02:37	0	1014
2021-07-28 20:02:41	0	1013
2021-07-28 20:02:45	0	1013
2021-07-28 20:02:49	0	1013
2021-07-28 20:02:53	0	1013
2021-07-28 20:02:57	0	1014
2021-07-28 20:03:01	0	1013
2021-07-28 20:03:05	0	1014
2021-07-28 20:03:09	0	1014
2021-07-28 20:03:13	0	1013
2021-07-28 20:03:17	0	1013
2021-07-28 20:03:21	0	1013
2021-07-28 20:03:25	0	1013
2021-07-28 20:03:29	0	1013
2021-07-28 20:03:33	0	1013
2021-07-28 20:03:37	0	1014
2021-07-28 20:03:41	0	1014
2021-07-28 20:03:45	0	1013
2021-07-28 20:03:49	0	1014
2021-07-28 20:03:53	0	1013
2021-07-28 20:03:57	0	1013
2021-07-28 20:04:01	0	1014
2021-07-28 20:04:05	0	1013
2021-07-28 20:04:09	0	1014
2021-07-28 20:04:13	0	1013
2021-07-28 20:04:17	0	1014
2021-07-28 20:04:21	0	1013
2021-07-28 20:04:25	0	1013
2021-07-28 20:04:29	0	1013
2021-07-28 20:04:33	0	1014
2021-07-28 20:04:37	0	1013
2021-07-28 20:04:41	0	1013
2021-07-28 20:04:45	0	1013
2021-07-28 20:04:49	0	1013
2021-07-28 20:04:53	0	1014
2021-07-28 20:04:57	0	1013
2021-07-28 20:05:01	0	1013
2021-07-28 20:05:05	0	1013
2021-07-28 20:05:09	0	1013
2021-07-28 20:05:13	0	1013
2021-07-28 20:05:17	0	1013
2021-07-28 20:05:21	0	1013
2021-07-28 20:05:25	0	1013
2021-07-28 20:05:29	0	1013
2021-07-28 20:05:33	0	1014
2021-07-28 20:05:37	0	1013
2021-07-28 20:05:41	0	1014
2021-07-28 20:05:45	0	1013
2021-07-28 20:05:49	0	1013
2021-07-28 20:05:53	0	1014
2021-07-28 20:05:57	0	1014
2021-07-28 20:06:01	0	1013
2021-07-28 20:06:05	0	1013
2021-07-28 20:06:09	0	1014
2021-07-28 20:06:13	0	1013
2021-07-28 20:06:17	0	1013
2021-07-28 20:06:21	0	1014
2021-07-28 20:06:25	0	1013
2021-07-28 20:06:29	0	1014
2021-07-28 20:06:33	0	1013
2021-07-28 20:06:37	0	1014
2021-07-28 20:06:41	0	1013
2021-07-28 20:06:45	0	1013
2021-07-28 20:06:49	0	1014
2021-07-28 20:06:53	0	1014
2021-07-28 20:06:57	0	1013
2021-07-28 20:07:01	0	1013
2021-07-28 20:07:05	0	1013
2021-07-28 20:07:09	0	1014
2021-07-28 20:07:13	0	1014
2021-07-28 20:07:17	0	1013
2021-07-28 20:07:21	0	1013
2021-07-28 20:07:25	0	1013
2021-07-28 20:07:29	0	1013
2021-07-28 20:07:33	0	1013
2021-07-28 20:07:37	0	1013
2021-07-28 20:07:41	0	1013
2021-07-28 20:07:45	0	1013
2021-07-28 20:07:49	0	1013
2021-07-28 20:07:53	0	1013
2021-07-28 20:07:57	0	1014
2021-07-28 20:08:01	0	1013
2021-07-28 20:08:05	0	1014
2021-07-28 20:08:09	0	1013
2021-07-28 20:08:13	0	1014
2021-07-28 20:08:17	0	1013
2021-07-28 20:08:21	0	1013
2021-07-28 20:08:25	0	1013
2021-07-28 20:08:29	0	1014
2021-07-28 20:08:33	0	1014
2021-07-28 20:08:37	0	1013
2021-07-28 20:08:41	0	1014
2021-07-28 20:08:45	0	1013
2021-07-28 20:08:49	0	1013
2021-07-28 20:08:53	0	1014
2021-07-28 20:08:57	0	1013
2021-07-28 20:09:01	0	1013
2021-07-28 20:09:05	0	1014
2021-07-28 20:09:09	0	1014
2021-07-28 20:09:13	0	1013
2021-07-28 20:09:17	0	1013
2021-07-28 20:09:21	0	1014
2021-07-28 20:09:25	0	1014
2021-07-28 20:09:29	0	1014
2021-07-28 20:09:33	0	1013
2021-07-28 20:09:37	0	1013
2021-07-28 20:09:41	0	1014
2021-07-28 20:09:45	0	1014
2021-07-28 20:09:49	0	1014
2021-07-28 20:09:53	0	1013
2021-07-28 20:09:57	0	1014
2021-07-28 20:10:01	0	1012
2021-07-28 20:10:05	0	1014
2021-07-28 20:10:09	0	1013
2021-07-28 20:10:13	0	1013
2021-07-28 20:10:17	0	1014
2021-07-28 20:10:21	0	1014
2021-07-28 20:10:25	0	1013
2021-07-28 20:10:29	0	1013
2021-07-28 20:10:33	0	1014
2021-07-28 20:10:37	0	1013
2021-07-28 20:10:41	0	1014
2021-07-28 20:10:45	0	1013
2021-07-28 20:10:49	0	1013
2021-07-28 20:10:53	0	1014
2021-07-28 20:10:57	0	1013
2021-07-28 20:11:01	0	1013
2021-07-28 20:11:05	0	1013
2021-07-28 20:11:09	0	1013
2021-07-28 20:11:13	0	1014
2021-07-28 20:11:17	0	1014
2021-07-28 20:11:21	0	1014
2021-07-28 20:11:25	0	1014
2021-07-28 20:11:29	0	1013
2021-07-28 20:11:33	0	1013
2021-07-28 20:11:37	0	1014
2021-07-28 20:11:41	0	1014
2021-07-28 20:11:45	0	1013
2021-07-28 20:11:49	0	1014
2021-07-28 20:11:53	0	1013
2021-07-28 20:11:57	0	1013
2021-07-28 20:12:01	0	1013
2021-07-28 20:12:05	0	1013
2021-07-28 20:12:09	0	1013
2021-07-28 20:12:13	0	1013
2021-07-28 20:12:17	0	1014
2021-07-28 20:12:21	0	1013
2021-07-28 20:12:25	0	1014
2021-07-28 20:12:29	0	1014
2021-07-28 20:12:33	0	1013
2021-07-28 20:12:37	0	1014
2021-07-28 20:12:41	0	1013
2021-07-28 20:12:45	0	1014
2021-07-28 20:12:49	0	1014
2021-07-28 20:12:53	0	1013
2021-07-28 20:12:57	0	1013
2021-07-28 20:13:01	0	1014
2021-07-28 20:13:05	0	1013
2021-07-28 20:13:09	0	1014
2021-07-28 20:13:13	0	1013
2021-07-28 20:13:17	0	1013
2021-07-28 20:13:21	0	1013
2021-07-28 20:13:25	0	1013
2021-07-28 20:13:29	0	1013
2021-07-28 20:13:33	0	1013
2021-07-28 20:13:37	0	1014
2021-07-28 20:13:41	0	1014
2021-07-28 20:13:45	0	1013
2021-07-28 20:13:49	0	1013
2021-07-28 20:13:53	0	1014
2021-07-28 20:13:57	0	1014
2021-07-28 20:14:01	0	1014
2021-07-28 20:14:05	0	1013
2021-07-28 20:14:09	0	1013
2021-07-28 20:14:13	0	1013
2021-07-28 20:14:17	0	1014
2021-07-28 20:14:21	0	1013
2021-07-28 20:14:25	0	1013
2021-07-28 20:14:29	0	1014
2021-07-28 20:14:33	0	1013
2021-07-28 20:14:37	0	1013
2021-07-28 20:14:41	0	1013
2021-07-28 20:14:45	0	1013
2021-07-28 20:14:49	0	1013
2021-07-28 20:14:53	0	1014
2021-07-28 20:14:57	0	1014
2021-07-28 20:15:01	0	1014
2021-07-28 20:15:05	0	1014
2021-07-28 20:15:09	0	1014
2021-07-28 20:15:13	0	1013
2021-07-28 20:15:17	0	1013
2021-07-28 20:15:21	0	1013
2021-07-28 20:15:25	0	1013
2021-07-28 20:15:29	0	1013
2021-07-28 20:15:33	0	1014
2021-07-28 20:15:37	0	1014
2021-07-28 20:15:41	0	1013
2021-07-28 20:15:45	0	1014
2021-07-28 20:15:49	0	1014
2021-07-28 20:15:53	0	1014
2021-07-28 20:15:57	0	1013
2021-07-28 20:16:01	0	1014
2021-07-28 20:16:05	0	1013
2021-07-28 20:16:09	0	1013
2021-07-28 20:16:13	0	1014
2021-07-28 20:16:17	0	1013
2021-07-28 20:16:21	0	1014
2021-07-28 20:16:25	0	1014
2021-07-28 20:16:29	0	1013
2021-07-28 20:16:33	0	1014
2021-07-28 20:16:37	0	1014
2021-07-28 20:16:41	0	1013
2021-07-28 20:16:45	0	1013
2021-07-28 20:16:49	0	1013
2021-07-28 20:16:53	0	1013
2021-07-28 20:16:57	0	1013
2021-07-28 20:17:01	0	1014
2021-07-28 20:17:05	0	1013
2021-07-28 20:17:09	0	1014
2021-07-28 20:17:13	0	1013
2021-07-28 20:17:17	0	1014
2021-07-28 20:17:21	0	1014
2021-07-28 20:17:25	0	1013
2021-07-28 20:17:29	0	1013
2021-07-28 20:17:33	0	1014
2021-07-28 20:17:37	0	1014
2021-07-28 20:17:41	0	1013
2021-07-28 20:17:45	0	1013
2021-07-28 20:17:49	0	1013
2021-07-28 20:17:53	0	1013
2021-07-28 20:17:57	0	1013
2021-07-28 20:18:01	0	1013
2021-07-28 20:18:05	0	1013
2021-07-28 20:18:09	0	1013
2021-07-28 20:18:13	0	1013
2021-07-28 20:18:17	0	1013
2021-07-28 20:18:21	0	1013
2021-07-28 20:18:25	0	1014
2021-07-28 20:18:29	0	1014
2021-07-28 20:18:33	0	1013
2021-07-28 20:18:37	0	1013
2021-07-28 20:18:41	0	1013
2021-07-28 20:18:45	0	1013
2021-07-28 20:18:49	0	1013
2021-07-28 20:18:53	0	1013
2021-07-28 20:18:57	0	1014
2021-07-28 20:19:01	0	1013
2021-07-28 20:19:05	0	1013
2021-07-28 20:19:09	0	1013
2021-07-28 20:19:13	0	1013
2021-07-28 20:19:17	0	1013
2021-07-28 20:19:21	0	1013
2021-07-28 20:19:25	0	1013
2021-07-28 20:19:29	0	1013
2021-07-28 20:19:33	0	1014
2021-07-28 20:19:37	0	1013
2021-07-28 20:19:41	0	1013
2021-07-28 20:19:45	0	1013
2021-07-28 20:19:49	0	1013
2021-07-28 20:19:53	0	1013
2021-07-28 20:19:57	0	1013
2021-07-28 20:20:01	0	1014
2021-07-28 20:20:05	0	1013
2021-07-28 20:20:09	0	1013
2021-07-28 20:20:13	0	1014
2021-07-28 20:20:17	0	1013
2021-07-28 20:20:21	0	1013
2021-07-28 20:20:25	0	1014
2021-07-28 20:20:29	0	1013
2021-07-28 20:20:33	0	1014
2021-07-28 20:20:37	0	1014
2021-07-28 20:20:41	0	1014
2021-07-28 20:20:45	0	1013
2021-07-28 20:20:49	0	1014
2021-07-28 20:20:53	0	1014
2021-07-28 20:20:57	0	1014
2021-07-28 20:21:01	0	1013
2021-07-28 20:21:05	0	1014
2021-07-28 20:21:09	0	1013
2021-07-28 20:21:13	0	1013
2021-07-28 20:21:17	0	1014
2021-07-28 20:21:21	0	1014
2021-07-28 20:21:25	0	1013
2021-07-28 20:21:29	0	1013
2021-07-28 20:21:33	0	1014
2021-07-28 20:21:37	0	1013
2021-07-28 20:21:41	0	1014
2021-07-28 20:21:45	0	1014
2021-07-28 20:21:49	0	1013
2021-07-28 20:21:53	0	1013
2021-07-28 20:21:57	0	1013
2021-07-28 20:22:01	0	1013
2021-07-28 20:22:05	0	1013
2021-07-28 20:22:09	0	1014
2021-07-28 20:22:13	0	1013
2021-07-28 20:22:17	0	1013
2021-07-28 20:22:21	0	1014
2021-07-28 20:22:25	0	1014
2021-07-28 20:22:29	0	1014
2021-07-28 20:22:33	0	1013
2021-07-28 20:22:37	0	1013
2021-07-28 20:22:41	0	1014
2021-07-28 20:22:45	0	1013
2021-07-28 20:22:49	0	1014
2021-07-28 20:22:53	0	1014
2021-07-28 20:22:57	0	1013
2021-07-28 20:23:01	0	1014
2021-07-28 20:23:05	0	1014
2021-07-28 20:23:09	0	1013
2021-07-28 20:23:13	0	1014
2021-07-28 20:23:17	0	1013
2021-07-28 20:23:21	0	1014
2021-07-28 20:23:25	0	1014
2021-07-28 20:23:29	0	1013
2021-07-28 20:23:33	0	1013
2021-07-28 20:23:37	0	1014
2021-07-28 20:23:41	0	1013
2021-07-28 20:23:45	0	1013
2021-07-28 20:23:49	0	1013
2021-07-28 20:23:53	0	1014
2021-07-28 20:23:57	0	1013
2021-07-28 20:24:01	0	1013
2021-07-28 20:24:05	0	1013
2021-07-28 20:24:09	0	1013
2021-07-28 20:24:13	0	1013
2021-07-28 20:24:17	0	1014
2021-07-28 20:24:21	0	1013
2021-07-28 20:24:25	0	1013
2021-07-28 20:24:29	0	1013
2021-07-28 20:24:33	0	1013
2021-07-28 20:24:37	0	1013
2021-07-28 20:24:41	0	1014
2021-07-28 20:24:45	0	1013
2021-07-28 20:24:49	0	1013
2021-07-28 20:24:53	0	1013
2021-07-28 20:24:57	0	1014
2021-07-28 20:25:01	0	1013
2021-07-28 20:25:05	0	1013
2021-07-28 20:25:09	0	1013
2021-07-28 20:25:13	0	1013
2021-07-28 20:25:17	0	1014
2021-07-28 20:25:21	0	1013
2021-07-28 20:25:25	0	1013
2021-07-28 20:25:29	0	1014
2021-07-28 20:25:33	0	1013
2021-07-28 20:25:37	0	1013
2021-07-28 20:25:41	0	1013
2021-07-28 20:25:45	0	1014
2021-07-28 20:25:49	0	1013
2021-07-28 20:25:53	0	1014
2021-07-28 20:25:57	0	1013
2021-07-28 20:26:01	0	1013
2021-07-28 20:26:05	0	1013
2021-07-28 20:26:09	0	1013
2021-07-28 20:26:13	0	1013
2021-07-28 20:26:17	0	1013
2021-07-28 20:26:21	0	1014
2021-07-28 20:26:25	0	1014
2021-07-28 20:26:29	0	1014
2021-07-28 20:26:33	0	1013
2021-07-28 20:26:37	0	1014
2021-07-28 20:26:41	0	1013
2021-07-28 20:26:45	0	1013
2021-07-28 20:26:49	0	1014
2021-07-28 20:26:53	0	1013
2021-07-28 20:26:57	0	1014
2021-07-28 20:27:01	0	1014
2021-07-28 20:27:05	0	1013
2021-07-28 20:27:09	0	1013
2021-07-28 20:27:13	0	1014
2021-07-28 20:27:17	0	1013
2021-07-28 20:27:21	0	1013
2021-07-28 20:27:25	0	1013
2021-07-28 20:27:29	0	1014
2021-07-28 20:27:33	0	1014
2021-07-28 20:27:37	0	1013
2021-07-28 20:27:41	0	1013
2021-07-28 20:27:45	0	1014
2021-07-28 20:27:49	0	1013
2021-07-28 20:27:53	0	1013
2021-07-28 20:27:57	0	1013
2021-07-28 20:28:01	0	1013
2021-07-28 20:28:05	0	1013
2021-07-28 20:28:09	0	1014
2021-07-28 20:28:13	0	1014
2021-07-28 20:28:17	0	1014
2021-07-28 20:28:21	0	1014
2021-07-28 20:28:25	0	1014
2021-07-28 20:28:29	0	1014
2021-07-28 20:28:33	0	1014
2021-07-28 20:28:37	0	1014
2021-07-28 20:28:41	0	1014
2021-07-28 20:28:45	0	1013
2021-07-28 20:28:49	0	1013
2021-07-28 20:28:53	0	1013
2021-07-28 20:28:57	0	1014
2021-07-28 20:29:01	0	1013
2021-07-28 20:29:05	0	1014
2021-07-28 20:29:09	0	1013
2021-07-28 20:29:13	0	1013
2021-07-28 20:29:17	0	1013
2021-07-28 20:29:21	0	1014
2021-07-28 20:29:25	0	1013
2021-07-28 20:29:29	0	1013
2021-07-28 20:29:33	0	1014
2021-07-28 20:29:37	0	1013
2021-07-28 20:29:41	0	1013
2021-07-28 20:29:45	0	1013
2021-07-28 20:29:49	0	1013
2021-07-28 20:29:53	0	1014
2021-07-28 20:29:57	0	1014
2021-07-28 20:30:01	0	1013
2021-07-28 20:30:05	0	1013
2021-07-28 20:30:09	0	1013
2021-07-28 20:30:13	0	1013
2021-07-28 20:30:17	0	1014
2021-07-28 20:30:21	0	1014
2021-07-28 20:30:25	0	1014
2021-07-28 20:30:29	0	1014
2021-07-28 20:30:33	0	1014
2021-07-28 20:30:37	0	1013
2021-07-28 20:30:41	0	1013
2021-07-28 20:30:45	0	1014
2021-07-28 20:30:49	0	1014
2021-07-28 20:30:53	0	1014
2021-07-28 20:30:57	0	1013
2021-07-28 20:31:01	0	1013
2021-07-28 20:31:05	0	1013
2021-07-28 20:31:09	0	1013
2021-07-28 20:31:13	0	1013
2021-07-28 20:31:17	0	1014
2021-07-28 20:31:21	0	1013
2021-07-28 20:31:25	0	1014
2021-07-28 20:31:29	0	1013
2021-07-28 20:31:33	0	1014
2021-07-28 20:31:37	0	1013
2021-07-28 20:31:41	0	1013
2021-07-28 20:31:45	0	1013
2021-07-28 20:31:49	0	1013
2021-07-28 20:31:53	0	1013
2021-07-28 20:31:57	0	1013
2021-07-28 20:32:01	0	1013
2021-07-28 20:32:05	0	1013
2021-07-28 20:32:09	0	1013
2021-07-28 20:32:13	0	1013
2021-07-28 20:32:17	0	1014
2021-07-28 20:32:21	0	1013
2021-07-28 20:32:25	0	1013
2021-07-28 20:32:29	0	1013
2021-07-28 20:32:33	0	1013
2021-07-28 20:32:37	0	1014
2021-07-28 20:32:41	0	1013
2021-07-28 20:32:45	0	1013
2021-07-28 20:32:49	0	1014
2021-07-28 20:32:53	0	1013
2021-07-28 20:32:57	0	1014
2021-07-28 20:33:01	0	1013
2021-07-28 20:33:05	0	1013
2021-07-28 20:33:09	0	1013
2021-07-28 20:33:13	0	1014
2021-07-28 20:33:17	0	1014
2021-07-28 20:33:21	0	1015
2021-07-28 20:33:25	0	1013
2021-07-28 20:33:29	0	1014
2021-07-28 20:33:33	0	1014
2021-07-28 20:33:37	0	1013
2021-07-28 20:33:41	0	1013
2021-07-28 20:33:45	0	1013
2021-07-28 20:33:49	0	1012
2021-07-28 20:33:53	0	1013
2021-07-28 20:33:57	0	1012
2021-07-28 20:34:01	0	1013
2021-07-28 20:34:05	0	1014
2021-07-28 20:34:09	0	1013
2021-07-28 20:34:13	0	1014
2021-07-28 20:34:17	0	1013
2021-07-28 20:34:21	0	1013
2021-07-28 20:34:25	0	1013
2021-07-28 20:34:29	0	1014
2021-07-28 20:34:33	0	1013
2021-07-28 20:34:37	0	1013
2021-07-28 20:34:41	0	1013
2021-07-28 20:34:45	0	1014
2021-07-28 20:34:49	0	1013
2021-07-28 20:34:53	0	1013
2021-07-28 20:34:57	0	1014
2021-07-28 20:35:01	0	1013
2021-07-28 20:35:05	0	1014
2021-07-28 20:35:09	0	1013
2021-07-28 20:35:13	0	1013
2021-07-28 20:35:17	0	1014
2021-07-28 20:35:21	0	1013
2021-07-28 20:35:25	0	1014
2021-07-28 20:35:29	0	1013
2021-07-28 20:35:33	0	1014
2021-07-28 20:35:37	0	1013
2021-07-28 20:35:41	0	1013
2021-07-28 20:35:45	0	1014
2021-07-28 20:35:49	0	1014
2021-07-28 20:35:53	0	1013
2021-07-28 20:35:57	0	1014
2021-07-28 20:36:01	0	1013
2021-07-28 20:36:05	0	1014
2021-07-28 20:36:09	0	1013
2021-07-28 20:36:13	0	1014
2021-07-28 20:36:17	0	1013
2021-07-28 20:36:21	0	1013
2021-07-28 20:36:25	0	1014
2021-07-28 20:36:29	0	1014
2021-07-28 20:36:33	0	1013
2021-07-28 20:36:37	0	1014
2021-07-28 20:36:41	0	1013
2021-07-28 20:36:45	0	1013
2021-07-28 20:36:49	0	1014
2021-07-28 20:36:53	0	1013
2021-07-28 20:36:57	0	1014
2021-07-28 20:37:01	0	1014
2021-07-28 20:37:05	0	1013
2021-07-28 20:37:09	0	1014
2021-07-28 20:37:13	0	1013
2021-07-28 20:37:17	0	1014
2021-07-28 20:37:21	0	1013
2021-07-28 20:37:25	0	1014
2021-07-28 20:37:29	0	1013
2021-07-28 20:37:33	0	1013
2021-07-28 20:37:37	0	1013
2021-07-28 20:37:41	0	1013
2021-07-28 20:37:45	0	1013
2021-07-28 20:37:49	0	1013
2021-07-28 20:37:53	0	1013
2021-07-28 20:37:57	0	1013
2021-07-28 20:38:01	0	1014
2021-07-28 20:38:05	0	1014
2021-07-28 20:38:09	0	1013
2021-07-28 20:38:13	0	1013
2021-07-28 20:38:17	0	1013
2021-07-28 20:38:21	0	1014
2021-07-28 20:38:25	0	1013
2021-07-28 20:38:29	0	1013
2021-07-28 20:38:33	0	1013
2021-07-28 20:38:37	0	1013
2021-07-28 20:38:41	0	1014
2021-07-28 20:38:45	0	1014
2021-07-28 20:38:49	0	1013
2021-07-28 20:38:53	0	1013
2021-07-28 20:38:57	0	1014
2021-07-28 20:39:01	0	1013
2021-07-28 20:39:05	0	1014
2021-07-28 20:39:09	0	1013
2021-07-28 20:39:13	0	1014
2021-07-28 20:39:17	0	1013
2021-07-28 20:39:21	0	1014
2021-07-28 20:39:25	0	1013
2021-07-28 20:39:29	0	1014
2021-07-28 20:39:33	0	1013
2021-07-28 20:39:37	0	1013
2021-07-28 20:39:41	0	1014
2021-07-28 20:39:45	0	1014
2021-07-28 20:39:49	0	1014
2021-07-28 20:39:53	0	1015
2021-07-28 20:39:57	0	1013
2021-07-28 20:40:01	0	1013
2021-07-28 20:40:05	0	1013
2021-07-28 20:40:09	0	1013
2021-07-28 20:40:13	0	1014
2021-07-28 20:40:17	0	1013
2021-07-28 20:40:21	0	1013
2021-07-28 20:40:25	0	1012
2021-07-28 20:40:29	0	1013
2021-07-28 20:40:33	0	1013
2021-07-28 20:40:37	0	1013
2021-07-28 20:40:41	0	1013
2021-07-28 20:40:45	0	1013
2021-07-28 20:40:49	0	1013
2021-07-28 20:40:53	0	1014
2021-07-28 20:40:57	0	1013
2021-07-28 20:41:01	0	1013
2021-07-28 20:41:05	0	1014
2021-07-28 20:41:09	0	1013
2021-07-28 20:41:13	0	1014
2021-07-28 20:41:17	0	1014
2021-07-28 20:41:21	0	1013
2021-07-28 20:41:25	0	1013
2021-07-28 20:41:29	0	1013
2021-07-28 20:41:33	0	1014
2021-07-28 20:41:37	0	1013
2021-07-28 20:41:41	0	1013
2021-07-28 20:41:45	0	1014
2021-07-28 20:41:49	0	1013
2021-07-28 20:41:53	0	1013
2021-07-28 20:41:57	0	1014
2021-07-28 20:42:01	0	1013
2021-07-28 20:42:05	0	1013
2021-07-28 20:42:09	0	1013
2021-07-28 20:42:13	0	1013
2021-07-28 20:42:17	0	1013
2021-07-28 20:42:21	0	1013
2021-07-28 20:42:25	0	1013
2021-07-28 20:42:29	0	1013
2021-07-28 20:42:33	0	1013
2021-07-28 20:42:37	0	1014
2021-07-28 20:42:41	0	1013
2021-07-28 20:42:45	0	1013
2021-07-28 20:42:49	0	1013
2021-07-28 20:42:53	0	1013
2021-07-28 20:42:57	0	1013
2021-07-28 20:43:01	0	1013
2021-07-28 20:43:05	0	1014
2021-07-28 20:43:09	0	1014
2021-07-28 20:43:13	0	1014
2021-07-28 20:43:17	0	1014
2021-07-28 20:43:21	0	1014
2021-07-28 20:43:25	0	1013
2021-07-28 20:43:29	0	1013
2021-07-28 20:43:33	0	1014
2021-07-28 20:43:37	0	1013
2021-07-28 20:43:41	0	1013
2021-07-28 20:43:45	0	1013
2021-07-28 20:43:49	0	1013
2021-07-28 20:43:53	0	1013
2021-07-28 20:43:57	0	1014
2021-07-28 20:44:01	0	1013
2021-07-28 20:44:05	0	1014
2021-07-28 20:44:09	0	1013
2021-07-28 20:44:13	0	1013
2021-07-28 20:44:17	0	1014
2021-07-28 20:44:21	0	1013
2021-07-28 20:44:25	0	1013
2021-07-28 20:44:29	0	1013
2021-07-28 20:44:33	0	1014
2021-07-28 20:44:37	0	1014
2021-07-28 20:44:41	0	1014
2021-07-28 20:44:45	0	1013
2021-07-28 20:44:49	0	1014
2021-07-28 20:44:53	0	1012
2021-07-28 20:44:57	0	1013
2021-07-28 20:45:01	0	1014
2021-07-28 20:45:05	0	1014
2021-07-28 20:45:09	0	1014
2021-07-28 20:45:13	0	1013
2021-07-28 20:45:17	0	1013
2021-07-28 20:45:21	0	1014
2021-07-28 20:45:25	0	1013
2021-07-28 20:45:29	0	1013
2021-07-28 20:45:33	0	1013
2021-07-28 20:45:37	0	1013
2021-07-28 20:45:41	0	1014
2021-07-28 20:45:45	0	1014
2021-07-28 20:45:49	0	1013
2021-07-28 20:45:53	0	1013
2021-07-28 20:45:57	0	1013
2021-07-28 20:46:01	0	1013
2021-07-28 20:46:05	0	1013
2021-07-28 20:46:09	0	1014
2021-07-28 20:46:13	0	1013
2021-07-28 20:46:17	0	1013
[truncated: 381,789 more rows]
