# Supplementary material for: A Novel Microcontroller-Based System for the Wheel-Running Activity in Mice
Source: eNeuro. 2021 Nov 18;8(6):ENEURO.0260-21.2021. doi: 10.1523/ENEURO.0260-21.2021 (PMC8609968; doi:10.1523/ENEURO.0260-21.2021)
Supplement: Extended Data 1 — Files used in the study. Download Extended Data 1, ZIP file. [file enu-eN-OTM-0260-21-s01.zip › ExtendedData/pcb/WRAQ-WiFi/eagle/WRAQ_WiFi.brd]

<?xml version="1.0" encoding="utf-8"?>
<!DOCTYPE eagle SYSTEM "eagle.dtd">
<eagle version="9.6.2">
<drawing>
<settings>
<setting alwaysvectorfont="no"/>
<setting keepoldvectorfont="yes"/>
<setting verticaltext="up"/>
</settings>
<grid distance="0.01" unitdist="inch" unit="inch" style="lines" multiple="1" display="yes" altdistance="0.025" altunitdist="inch" altunit="inch"/>
<layers>
<layer number="1" name="Top" color="4" fill="1" visible="yes" active="yes"/>
<layer number="2" name="Route2" color="1" fill="3" visible="no" active="no"/>
<layer number="3" name="Route3" color="4" fill="3" visible="no" active="no"/>
<layer number="4" name="Route4" color="1" fill="4" visible="no" active="no"/>
<layer number="5" name="Route5" color="4" fill="4" visible="no" active="no"/>
<layer number="6" name="Route6" color="1" fill="8" visible="no" active="no"/>
<layer number="7" name="Route7" color="4" fill="8" visible="no" active="no"/>
<layer number="8" name="Route8" color="1" fill="2" visible="no" active="no"/>
<layer number="9" name="Route9" color="4" fill="2" visible="no" active="no"/>
<layer number="10" name="Route10" color="1" fill="7" visible="no" active="no"/>
<layer number="11" name="Route11" color="4" fill="7" visible="no" active="no"/>
<layer number="12" name="Route12" color="1" fill="5" visible="no" active="no"/>
<layer number="13" name="Route13" color="4" fill="5" visible="no" active="no"/>
<layer number="14" name="Route14" color="1" fill="6" visible="no" active="no"/>
<layer number="15" name="Route15" color="4" fill="6" visible="no" active="no"/>
<layer number="16" name="Bottom" color="1" fill="1" visible="yes" active="yes"/>
<layer number="17" name="Pads" color="2" fill="1" visible="yes" active="yes"/>
<layer number="18" name="Vias" color="2" fill="1" visible="yes" active="yes"/>
<layer number="19" name="Unrouted" color="6" fill="1" visible="yes" active="yes"/>
<layer number="20" name="Dimension" color="15" fill="1" visible="yes" active="yes"/>
<layer number="21" name="tPlace" color="14" fill="1" visible="yes" active="yes"/>
<layer number="22" name="bPlace" color="13" fill="1" visible="yes" active="yes"/>
<layer number="23" name="tOrigins" color="14" fill="1" visible="yes" active="yes"/>
<layer number="24" name="bOrigins" color="13" fill="1" visible="yes" active="yes"/>
<layer number="25" name="tNames" color="7" fill="1" visible="yes" active="yes"/>
<layer number="26" name="bNames" color="7" fill="1" visible="no" active="yes"/>
<layer number="27" name="tValues" color="7" fill="1" visible="yes" active="yes"/>
<layer number="28" name="bValues" color="7" fill="1" visible="yes" active="yes"/>
<layer number="29" name="tStop" color="7" fill="3" visible="yes" active="yes"/>
<layer number="30" name="bStop" color="7" fill="6" visible="yes" active="yes"/>
<layer number="31" name="tCream" color="7" fill="4" visible="yes" active="yes"/>
<layer number="32" name="bCream" color="7" fill="5" visible="yes" active="yes"/>
<layer number="33" name="tFinish" color="6" fill="3" visible="yes" active="yes"/>
<layer number="34" name="bFinish" color="6" fill="6" visible="yes" active="yes"/>
<layer number="35" name="tGlue" color="7" fill="4" visible="yes" active="yes"/>
<layer number="36" name="bGlue" color="7" fill="5" visible="yes" active="yes"/>
<layer number="37" name="tTest" color="7" fill="1" visible="yes" active="yes"/>
<layer number="38" name="bTest" color="7" fill="1" visible="yes" active="yes"/>
<layer number="39" name="tKeepout" color="4" fill="11" visible="yes" active="yes"/>
<layer number="40" name="bKeepout" color="1" fill="11" visible="yes" active="yes"/>
<layer number="41" name="tRestrict" color="4" fill="10" visible="yes" active="yes"/>
<layer number="42" name="bRestrict" color="1" fill="10" visible="yes" active="yes"/>
<layer number="43" name="vRestrict" color="2" fill="10" visible="yes" active="yes"/>
<layer number="44" name="Drills" color="7" fill="1" visible="yes" active="yes"/>
<layer number="45" name="Holes" color="7" fill="1" visible="yes" active="yes"/>
<layer number="46" name="Milling" color="3" fill="1" visible="yes" active="yes"/>
<layer number="47" name="Measures" color="7" fill="1" visible="yes" active="yes"/>
<layer number="48" name="Document" color="7" fill="1" visible="yes" active="yes"/>
<layer number="49" name="Reference" color="7" fill="1" visible="yes" active="yes"/>
<layer number="50" name="dxf" color="7" fill="1" visible="no" active="no"/>
<layer number="51" name="tDocu" color="7" fill="1" visible="yes" active="yes"/>
<layer number="52" name="bDocu" color="7" fill="1" visible="yes" active="yes"/>
<layer number="53" name="tGND_GNDA" color="7" fill="9" visible="no" active="no"/>
<layer number="54" name="bGND_GNDA" color="1" fill="9" visible="no" active="no"/>
<layer number="56" name="wert" color="7" fill="1" visible="no" active="no"/>
<layer number="57" name="tCAD" color="7" fill="1" visible="no" active="no"/>
<layer number="59" name="tCarbon" color="7" fill="1" visible="no" active="no"/>
<layer number="60" name="bCarbon" color="7" fill="1" visible="no" active="no"/>
<layer number="90" name="Modules" color="7" fill="1" visible="no" active="no"/>
<layer number="91" name="Nets" color="2" fill="1" visible="no" active="no"/>
<layer number="92" name="Busses" color="1" fill="1" visible="no" active="no"/>
<layer number="93" name="Pins" color="2" fill="1" visible="no" active="no"/>
<layer number="94" name="Symbols" color="4" fill="1" visible="no" active="no"/>
<layer number="95" name="Names" color="7" fill="1" visible="no" active="no"/>
<layer number="96" name="Values" color="7" fill="1" visible="no" active="no"/>
<layer number="97" name="Info" color="7" fill="1" visible="no" active="no"/>
<layer number="98" name="Guide" color="6" fill="1" visible="no" active="no"/>
<layer number="99" name="SpiceOrder" color="7" fill="1" visible="no" active="no"/>
<layer number="100" name="Muster" color="7" fill="1" visible="yes" active="yes"/>
<layer number="101" name="Patch_Top" color="12" fill="4" visible="yes" active="yes"/>
<layer number="102" name="Mittellin" color="7" fill="1" visible="yes" active="yes"/>
<layer number="103" name="Stiffner" color="7" fill="1" visible="yes" active="yes"/>
<layer number="104" name="Name" color="7" fill="1" visible="yes" active="yes"/>
<layer number="105" name="Beschreib" color="7" fill="1" visible="yes" active="yes"/>
<layer number="106" name="BGA-Top" color="7" fill="1" visible="yes" active="yes"/>
<layer number="107" name="BD-Top" color="7" fill="1" visible="yes" active="yes"/>
<layer number="108" name="tBridges" color="7" fill="1" visible="yes" active="yes"/>
<layer number="109" name="tBPL" color="7" fill="1" visible="yes" active="yes"/>
<layer number="110" name="bBPL" color="7" fill="1" visible="yes" active="yes"/>
<layer number="111" name="MPL" color="7" fill="1" visible="yes" active="yes"/>
<layer number="112" name="tSilk" color="7" fill="1" visible="yes" active="yes"/>
<layer number="113" name="ReferenceLS" color="7" fill="1" visible="no" active="no"/>
<layer number="116" name="Patch_BOT" color="9" fill="4" visible="yes" active="yes"/>
<layer number="118" name="Rect_Pads" color="7" fill="1" visible="no" active="no"/>
<layer number="121" name="sName" color="7" fill="1" visible="yes" active="yes"/>
<layer number="122" name="_bPlace" color="7" fill="1" visible="yes" active="yes"/>
<layer number="123" name="tTestmark" color="7" fill="1" visible="yes" active="yes"/>
<layer number="124" name="bTestmark" color="7" fill="1" visible="yes" active="yes"/>
<layer number="125" name="_tNames" color="7" fill="1" visible="yes" active="yes"/>
<layer number="126" name="_bNames" color="7" fill="1" visible="yes" active="yes"/>
<layer number="127" name="_tValues" color="7" fill="1" visible="yes" active="yes"/>
<layer number="128" name="_bValues" color="7" fill="1" visible="yes" active="yes"/>
<layer number="129" name="Mask" color="7" fill="1" visible="yes" active="yes"/>
<layer number="131" name="tAdjust" color="7" fill="1" visible="yes" active="yes"/>
<layer number="132" name="bAdjust" color="7" fill="1" visible="yes" active="yes"/>
<layer number="144" name="Drill_legend" color="7" fill="1" visible="yes" active="yes"/>
<layer number="150" name="Notes" color="7" fill="1" visible="yes" active="yes"/>
<layer number="151" name="HeatSink" color="7" fill="1" visible="yes" active="yes"/>
<layer number="152" name="_bDocu" color="7" fill="1" visible="yes" active="yes"/>
<layer number="153" name="FabDoc1" color="6" fill="1" visible="no" active="no"/>
<layer number="154" name="FabDoc2" color="2" fill="1" visible="no" active="no"/>
<layer number="155" name="FabDoc3" color="7" fill="15" visible="no" active="no"/>
<layer number="199" name="Contour" color="7" fill="1" visible="yes" active="yes"/>
<layer number="200" name="200bmp" color="1" fill="10" visible="yes" active="yes"/>
<layer number="201" name="201bmp" color="7" fill="1" visible="yes" active="yes"/>
<layer number="202" name="202bmp" color="7" fill="1" visible="yes" active="yes"/>
<layer number="203" name="203bmp" color="7" fill="1" visible="yes" active="yes"/>
<layer number="204" name="204bmp" color="7" fill="1" visible="yes" active="yes"/>
<layer number="205" name="205bmp" color="7" fill="1" visible="yes" active="yes"/>
<layer number="206" name="206bmp" color="7" fill="10" visible="yes" active="yes"/>
<layer number="207" name="207bmp" color="8" fill="10" visible="yes" active="yes"/>
<layer number="208" name="208bmp" color="9" fill="10" visible="yes" active="yes"/>
<layer number="209" name="209bmp" color="7" fill="1" visible="yes" active="yes"/>
<layer number="210" name="210bmp" color="7" fill="1" visible="yes" active="yes"/>
<layer number="211" name="211bmp" color="7" fill="1" visible="yes" active="yes"/>
<layer number="212" name="212bmp" color="7" fill="1" visible="yes" active="yes"/>
<layer number="213" name="213bmp" color="7" fill="1" visible="yes" active="yes"/>
<layer number="214" name="214bmp" color="7" fill="1" visible="yes" active="yes"/>
<layer number="215" name="215bmp" color="7" fill="1" visible="yes" active="yes"/>
<layer number="216" name="216bmp" color="7" fill="1" visible="yes" active="yes"/>
<layer number="217" name="217bmp" color="18" fill="1" visible="no" active="no"/>
<layer number="218" name="218bmp" color="19" fill="1" visible="no" active="no"/>
<layer number="219" name="219bmp" color="20" fill="1" visible="no" active="no"/>
<layer number="220" name="220bmp" color="21" fill="1" visible="no" active="no"/>
<layer number="221" name="221bmp" color="22" fill="1" visible="no" active="no"/>
<layer number="222" name="222bmp" color="23" fill="1" visible="no" active="no"/>
<layer number="223" name="223bmp" color="24" fill="1" visible="no" active="no"/>
<layer number="224" name="224bmp" color="25" fill="1" visible="no" active="no"/>
<layer number="225" name="225bmp" color="7" fill="1" visible="yes" active="yes"/>
<layer number="226" name="226bmp" color="7" fill="1" visible="yes" active="yes"/>
<layer number="227" name="227bmp" color="7" fill="1" visible="yes" active="yes"/>
<layer number="228" name="228bmp" color="7" fill="1" visible="yes" active="yes"/>
<layer number="229" name="229bmp" color="7" fill="1" visible="yes" active="yes"/>
<layer number="230" name="230bmp" color="7" fill="1" visible="yes" active="yes"/>
<layer number="231" name="Eagle3D_PG1" color="7" fill="1" visible="no" active="no"/>
<layer number="232" name="Eagle3D_PG2" color="7" fill="1" visible="no" active="no"/>
<layer number="233" name="Eagle3D_PG3" color="7" fill="1" visible="no" active="no"/>
<layer number="248" name="Housing" color="7" fill="1" visible="yes" active="yes"/>
<layer number="249" name="Edge" color="7" fill="1" visible="yes" active="yes"/>
<layer number="250" name="Descript" color="7" fill="1" visible="yes" active="yes"/>
<layer number="251" name="SMDround" color="7" fill="1" visible="yes" active="yes"/>
<layer number="254" name="cooling" color="7" fill="1" visible="yes" active="yes"/>
<layer number="255" name="routoute" color="7" fill="1" visible="yes" active="yes"/>
</layers>
<board>
<plain>
<text x="13.686" y="12.518" size="0.8128" layer="25" font="vector" rot="R90">Rsw
 1</text>
<text x="13.686" y="14.931" size="0.8128" layer="25" font="vector" rot="R90">Rsw
 2</text>
<text x="13.686" y="17.598" size="0.8128" layer="25" font="vector" rot="R90">cds
 +</text>
<text x="13.559" y="20.392" size="0.8128" layer="25" font="vector" rot="R90">cds
 -</text>
<text x="13.432" y="22.932" size="0.8128" layer="25" font="vector" rot="R90">cds
out</text>
<text x="11.781" y="12.391" size="0.8128" layer="22" font="vector" rot="MR90">Rsw
 1</text>
<text x="11.781" y="14.804" size="0.8128" layer="22" font="vector" rot="MR90">Rsw
 2</text>
<text x="11.781" y="17.471" size="0.8128" layer="22" font="vector" rot="MR90">cds
 +</text>
<text x="11.908" y="20.265" size="0.8128" layer="22" font="vector" rot="MR90">cds
 -</text>
<text x="12.035" y="22.805" size="0.8128" layer="22" font="vector" rot="MR90">cds
out</text>
<text x="55.8" y="27.32" size="1.016" layer="25" font="vector">3</text>
<text x="53.2" y="27.32" size="1.016" layer="25" font="vector">1</text>
<text x="50.6" y="27.32" size="1.016" layer="25" font="vector">25</text>
<text x="48" y="27.32" size="1.016" layer="25" font="vector">26</text>
<text x="45.4" y="27.32" size="1.016" layer="25" font="vector">27</text>
<text x="43" y="27.32" size="1.016" layer="25" font="vector">9</text>
<text x="40.2" y="27.32" size="1.016" layer="25" font="vector">10</text>
<text x="37.6" y="27.32" size="1.016" layer="25" font="vector">13</text>
<text x="35.6" y="27.32" size="1.016" layer="25" font="vector">5</text>
<text x="33.2" y="27.32" size="1.016" layer="25" font="vector">2</text>
<text x="30.4" y="27.32" size="1.016" layer="25" font="vector">6</text>
<text x="28" y="27.32" size="1.016" layer="25" font="vector">7</text>
<text x="25.4" y="27.32" size="1.016" layer="25" font="vector">8</text>
<text x="22.4" y="27.32" size="1.016" layer="25" font="vector">11</text>
<text x="19.8" y="27.52" size="0.8128" layer="25" font="vector">GND</text>
<text x="17" y="27.52" size="0.8128" layer="25" font="vector">Aref</text>
<text x="14.6" y="27.52" size="0.8128" layer="25" font="vector">3V3</text>
<text x="11.79" y="27.47" size="0.8128" layer="25" font="vector">Vcc</text>
<text x="56.692" y="7.28" size="1.016" layer="22" font="vector" rot="MR0">36</text>
<text x="54.346" y="7.28" size="1.016" layer="22" font="vector" rot="MR0">39</text>
<text x="51.546" y="7.28" size="1.016" layer="22" font="vector" rot="MR0">34</text>
<text x="49" y="7.28" size="1.016" layer="22" font="vector" rot="MR0">35</text>
<text x="46.6" y="7.28" size="1.016" layer="22" font="vector" rot="MR0">15</text>
<text x="44" y="7.28" size="1.016" layer="22" font="vector" rot="MR0">NC</text>
<text x="41.146" y="7.28" size="1.016" layer="22" font="vector" rot="MR0">0</text>
<text x="39.2" y="7.28" size="1.016" layer="22" font="vector" rot="MR0">18</text>
<text x="36.6" y="7.28" size="1.016" layer="22" font="vector" rot="MR0">23</text>
<text x="34" y="7.28" size="1.016" layer="22" font="vector" rot="MR0">19</text>
<text x="31.6" y="7.28" size="1.016" layer="22" font="vector" rot="MR0">21</text>
<text x="29" y="7.28" size="1.016" layer="22" font="vector" rot="MR0">22</text>
<text x="26.454" y="7.28" size="1.016" layer="22" font="vector" rot="MR0">14</text>
<text x="23.8" y="7.28" size="1.016" layer="22" font="vector" rot="MR0">12</text>
<text x="20.8" y="7.28" size="1.016" layer="22" font="vector" rot="MR0">4</text>
<text x="19" y="7.28" size="1.016" layer="22" font="vector" rot="MR0">16</text>
<text x="16.4" y="7.28" size="1.016" layer="22" font="vector" rot="MR0">17</text>
<text x="13.6" y="7.28" size="1.016" layer="22" font="vector" rot="MR0">EN</text>
<text x="21.68" y="10.572" size="1.27" layer="25" font="vector" rot="R180">WRAQ_WiFi</text>
<text x="21.118" y="9.318" size="1.27" layer="22" font="vector" rot="MR0">WRAQ_WiFi</text>
<text x="56.4" y="27.32" size="1.016" layer="22" font="vector" rot="MR0">3</text>
<text x="54" y="27.32" size="1.016" layer="22" font="vector" rot="MR0">1</text>
<text x="51.8" y="27.32" size="1.016" layer="22" font="vector" rot="MR0">25</text>
<text x="49.2" y="27.32" size="1.016" layer="22" font="vector" rot="MR0">26</text>
<text x="46.6" y="27.32" size="1.016" layer="22" font="vector" rot="MR0">27</text>
<text x="43.8" y="27.32" size="1.016" layer="22" font="vector" rot="MR0">9</text>
<text x="41.8" y="27.32" size="1.016" layer="22" font="vector" rot="MR0">10</text>
<text x="39.2" y="27.32" size="1.016" layer="22" font="vector" rot="MR0">13</text>
<text x="36.2" y="27.32" size="1.016" layer="22" font="vector" rot="MR0">5</text>
<text x="33.6" y="27.32" size="1.016" layer="22" font="vector" rot="MR0">2</text>
<text x="31.2" y="27.32" size="1.016" layer="22" font="vector" rot="MR0">6</text>
<text x="28.6" y="27.32" size="1.016" layer="22" font="vector" rot="MR0">7</text>
<text x="26.2" y="27.32" size="1.016" layer="22" font="vector" rot="MR0">8</text>
<text x="24" y="27.32" size="1.016" layer="22" font="vector" rot="MR0">11</text>
<text x="21.6" y="27.32" size="0.8128" layer="22" font="vector" rot="MR0">GND</text>
<text x="19.254" y="27.32" size="0.8128" layer="22" font="vector" rot="MR0">Aref</text>
<text x="16.4" y="27.32" size="0.8128" layer="22" font="vector" rot="MR0">3V3</text>
<text x="13.79" y="27.32" size="0.8128" layer="22" font="vector" rot="MR0">Vcc</text>
<text x="55.4" y="7.48" size="1.016" layer="25" font="vector">36</text>
<text x="52.8" y="7.48" size="1.016" layer="25" font="vector">39</text>
<text x="50.4" y="7.48" size="1.016" layer="25" font="vector">34</text>
<text x="47.8" y="7.48" size="1.016" layer="25" font="vector">35</text>
<text x="45" y="7.48" size="1.016" layer="25" font="vector">15</text>
<text x="42.6" y="7.48" size="1.016" layer="25" font="vector">NC</text>
<text x="40.6" y="7.48" size="1.016" layer="25" font="vector">0</text>
<text x="37.4" y="7.48" size="1.016" layer="25" font="vector">18</text>
<text x="35" y="7.48" size="1.016" layer="25" font="vector">23</text>
<text x="32.4" y="7.48" size="1.016" layer="25" font="vector">19</text>
<text x="30" y="7.48" size="1.016" layer="25" font="vector">21</text>
<text x="27.4" y="7.48" size="1.016" layer="25" font="vector">22</text>
<text x="24.8" y="7.48" size="1.016" layer="25" font="vector">14</text>
<text x="22.2" y="7.48" size="1.016" layer="25" font="vector">12</text>
<text x="20.2" y="7.48" size="1.016" layer="25" font="vector">4</text>
<text x="17" y="7.48" size="1.016" layer="25" font="vector">16</text>
<text x="14.6" y="7.48" size="1.016" layer="25" font="vector">17</text>
<text x="12" y="7.48" size="1.016" layer="25" font="vector">EN</text>
<wire x1="12.954" y1="32.258" x2="56.134" y2="32.258" width="0.4064" layer="20"/>
<wire x1="56.134" y1="32.258" x2="57.912" y2="29.972" width="0.4064" layer="20" curve="-90"/>
<wire x1="57.912" y1="29.972" x2="57.912" y2="5.08" width="0.4064" layer="20"/>
<wire x1="12.954" y1="32.258" x2="11.176" y2="29.972" width="0.4064" layer="20" curve="90"/>
<wire x1="11.176" y1="29.972" x2="11.176" y2="5.08" width="0.4064" layer="20"/>
<wire x1="56.134" y1="3.302" x2="57.912" y2="5.08" width="0.4064" layer="20" curve="90"/>
<text x="52.666" y="14.49" size="0.8128" layer="25" font="vector" rot="R270">GND</text>
<text x="52.666" y="17.15" size="0.8128" layer="25" font="vector" rot="R270">3V3</text>
<text x="52.692" y="19.784" size="0.8128" layer="25" font="vector" rot="R270">SDA</text>
<text x="52.692" y="22.13" size="0.8128" layer="25" font="vector" rot="R270">SCL</text>
<text x="53.428" y="14.49" size="0.8128" layer="22" font="vector" rot="MR270">GND</text>
<text x="53.428" y="17.15" size="0.8128" layer="22" font="vector" rot="MR270">3V3</text>
<text x="53.454" y="19.784" size="0.8128" layer="22" font="vector" rot="MR270">SDA</text>
<text x="53.454" y="22.13" size="0.8128" layer="22" font="vector" rot="MR270">SCL</text>
<wire x1="11.176" y1="5.08" x2="12.954" y2="3.302" width="0.4064" layer="20" curve="90"/>
<wire x1="12.954" y1="3.302" x2="56.134" y2="3.302" width="0.4064" layer="20"/>
</plain>
<libraries>
<library name="rcl">
<description>&lt;b&gt;Resistors, Capacitors, Inductors&lt;/b&gt;&lt;p&gt;
Based on the previous libraries:
&lt;ul&gt;
&lt;li&gt;r.lbr
&lt;li&gt;cap.lbr 
&lt;li&gt;cap-fe.lbr
&lt;li&gt;captant.lbr
&lt;li&gt;polcap.lbr
&lt;li&gt;ipc-smd.lbr
&lt;/ul&gt;
All SMD packages are defined according to the IPC specifications and  CECC&lt;p&gt;
&lt;author&gt;Created by librarian@cadsoft.de&lt;/author&gt;&lt;p&gt;
&lt;p&gt;
for Electrolyt Capacitors see also :&lt;p&gt;
www.bccomponents.com &lt;p&gt;
www.panasonic.com&lt;p&gt;
www.kemet.com&lt;p&gt;
http://www.secc.co.jp/pdf/os_e/2004/e_os_all.pdf &lt;b&gt;(SANYO)&lt;/b&gt;
&lt;p&gt;
for trimmer refence see : &lt;u&gt;www.electrospec-inc.com/cross_references/trimpotcrossref.asp&lt;/u&gt;&lt;p&gt;

&lt;table border=0 cellspacing=0 cellpadding=0 width="100%" cellpaddding=0&gt;
&lt;tr valign="top"&gt;

&lt;! &lt;td width="10"&gt;&amp;nbsp;&lt;/td&gt;
&lt;td width="90%"&gt;

&lt;b&gt;&lt;font color="#0000FF" size="4"&gt;TRIM-POT CROSS REFERENCE&lt;/font&gt;&lt;/b&gt;
&lt;P&gt;
&lt;TABLE BORDER=0 CELLSPACING=1 CELLPADDING=2&gt;
  &lt;TR&gt;
    &lt;TD COLSPAN=8&gt;
      &lt;FONT SIZE=3 FACE=ARIAL&gt;&lt;B&gt;RECTANGULAR MULTI-TURN&lt;/B&gt;&lt;/FONT&gt;
    &lt;/TD&gt;
  &lt;/TR&gt;
  &lt;TR&gt;
    &lt;TD ALIGN=CENTER&gt;
      &lt;B&gt;
      &lt;FONT SIZE=3 FACE=ARIAL color="#FF0000"&gt;BOURNS&lt;/FONT&gt;
      &lt;/B&gt;
    &lt;/TD&gt;
    &lt;TD ALIGN=CENTER&gt;
      &lt;B&gt;
      &lt;FONT SIZE=3 FACE=ARIAL color="#FF0000"&gt;BI&amp;nbsp;TECH&lt;/FONT&gt;
      &lt;/B&gt;
    &lt;/TD&gt;
    &lt;TD ALIGN=CENTER&gt;
      &lt;B&gt;
      &lt;FONT SIZE=3 FACE=ARIAL color="#FF0000"&gt;DALE-VISHAY&lt;/FONT&gt;
      &lt;/B&gt;
    &lt;/TD&gt;
    &lt;TD ALIGN=CENTER&gt;
      &lt;B&gt;
      &lt;FONT SIZE=3 FACE=ARIAL color="#FF0000"&gt;PHILIPS/MEPCO&lt;/FONT&gt;
      &lt;/B&gt;
    &lt;/TD&gt;
    &lt;TD ALIGN=CENTER&gt;
      &lt;B&gt;
      &lt;FONT SIZE=3 FACE=ARIAL color="#FF0000"&gt;MURATA&lt;/FONT&gt;
      &lt;/B&gt;
    &lt;/TD&gt;
    &lt;TD ALIGN=CENTER&gt;
      &lt;B&gt;
      &lt;FONT SIZE=3 FACE=ARIAL color="#FF0000"&gt;PANASONIC&lt;/FONT&gt;
      &lt;/B&gt;
    &lt;/TD&gt;
    &lt;TD ALIGN=CENTER&gt;
      &lt;B&gt;
      &lt;FONT SIZE=3 FACE=ARIAL color="#FF0000"&gt;SPECTROL&lt;/FONT&gt;
      &lt;/B&gt;
    &lt;/TD&gt;
    &lt;TD ALIGN=CENTER&gt;
      &lt;B&gt;
      &lt;FONT SIZE=3 FACE=ARIAL color="#FF0000"&gt;MILSPEC&lt;/FONT&gt;
      &lt;/B&gt;
    &lt;/TD&gt;&lt;TD&gt;&amp;nbsp;&lt;/TD&gt;
  &lt;/TR&gt;
  &lt;TR&gt;
    &lt;TD BGCOLOR="#cccccc" ALIGN=CENTER&gt;&lt;FONT FACE=ARIAL SIZE=3 &gt;
      3005P&lt;BR&gt;
      3006P&lt;BR&gt;
      3006W&lt;BR&gt;
      3006Y&lt;BR&gt;
      3009P&lt;BR&gt;
      3009W&lt;BR&gt;
      3009Y&lt;BR&gt;
      3057J&lt;BR&gt;
      3057L&lt;BR&gt;
      3057P&lt;BR&gt;
      3057Y&lt;BR&gt;
      3059J&lt;BR&gt;
      3059L&lt;BR&gt;
      3059P&lt;BR&gt;
      3059Y&lt;BR&gt;&lt;/FONT&gt;
    &lt;/TD&gt;
    &lt;TD BGCOLOR="#cccccc" ALIGN=CENTER&gt;&lt;FONT FACE=ARIAL SIZE=3&gt;
      -&lt;BR&gt;
      89P&lt;BR&gt;
      89W&lt;BR&gt;
      89X&lt;BR&gt;
      89PH&lt;BR&gt;
      76P&lt;BR&gt;
      89XH&lt;BR&gt;
      78SLT&lt;BR&gt;
      78L&amp;nbsp;ALT&lt;BR&gt;
      56P&amp;nbsp;ALT&lt;BR&gt;
      78P&amp;nbsp;ALT&lt;BR&gt;
      T8S&lt;BR&gt;
      78L&lt;BR&gt;
      56P&lt;BR&gt;
      78P&lt;BR&gt;&lt;/FONT&gt;
    &lt;/TD&gt;
    &lt;TD BGCOLOR="#cccccc" ALIGN=CENTER&gt;&lt;FONT FACE=ARIAL SIZE=3&gt;
      -&lt;BR&gt;
      T18/784&lt;BR&gt;
      783&lt;BR&gt;
      781&lt;BR&gt;
      -&lt;BR&gt;
      -&lt;BR&gt;
      -&lt;BR&gt;
      2199&lt;BR&gt;
      1697/1897&lt;BR&gt;
      1680/1880&lt;BR&gt;
      2187&lt;BR&gt;
      -&lt;BR&gt;
      -&lt;BR&gt;
      -&lt;BR&gt;
      -&lt;BR&gt;&lt;/FONT&gt;
    &lt;/TD&gt;
    &lt;TD BGCOLOR="#cccccc" ALIGN=CENTER&gt;&lt;FONT FACE=ARIAL SIZE=3&gt;
      -&lt;BR&gt;
      8035EKP/CT20/RJ-20P&lt;BR&gt;
      -&lt;BR&gt;
      RJ-20X&lt;BR&gt;
      -&lt;BR&gt;
      -&lt;BR&gt;
      -&lt;BR&gt;
      1211L&lt;BR&gt;
      8012EKQ&amp;nbsp;ALT&lt;BR&gt;
      8012EKR&amp;nbsp;ALT&lt;BR&gt;
      1211P&lt;BR&gt;
      8012EKJ&lt;BR&gt;
      8012EKL&lt;BR&gt;
      8012EKQ&lt;BR&gt;
      8012EKR&lt;BR&gt;&lt;/FONT&gt;
    &lt;/TD&gt;
    &lt;TD BGCOLOR="#cccccc" ALIGN=CENTER&gt;&lt;FONT FACE=ARIAL SIZE=3&gt;
      -&lt;BR&gt;
      2101P&lt;BR&gt;
      2101W&lt;BR&gt;
      2101Y&lt;BR&gt;
      -&lt;BR&gt;
      -&lt;BR&gt;
      -&lt;BR&gt;
      -&lt;BR&gt;
      -&lt;BR&gt;
      -&lt;BR&gt;
      -&lt;BR&gt;
      -&lt;BR&gt;
      2102L&lt;BR&gt;
      2102S&lt;BR&gt;
      2102Y&lt;BR&gt;&lt;/FONT&gt;
    &lt;/TD&gt;
    &lt;TD BGCOLOR="#cccccc" ALIGN=CENTER&gt;&lt;FONT FACE=ARIAL SIZE=3&gt;
      -&lt;BR&gt;
      EVMCOG&lt;BR&gt;
      -&lt;BR&gt;
      -&lt;BR&gt;
      -&lt;BR&gt;
      -&lt;BR&gt;
      -&lt;BR&gt;
      -&lt;BR&gt;
      -&lt;BR&gt;
      -&lt;BR&gt;
      -&lt;BR&gt;
      -&lt;BR&gt;
      -&lt;BR&gt;
      -&lt;BR&gt;
      -&lt;BR&gt;&lt;/FONT&gt;
    &lt;/TD&gt;
    &lt;TD BGCOLOR="#cccccc" ALIGN=CENTER&gt;&lt;FONT FACE=ARIAL SIZE=3&gt;
      -&lt;BR&gt;
      43P&lt;BR&gt;
      43W&lt;BR&gt;
      43Y&lt;BR&gt;
      -&lt;BR&gt;
      -&lt;BR&gt;
      -&lt;BR&gt;
      -&lt;BR&gt;
      40L&lt;BR&gt;
      40P&lt;BR&gt;
      40Y&lt;BR&gt;
      70Y-T602&lt;BR&gt;
      70L&lt;BR&gt;
      70P&lt;BR&gt;
      70Y&lt;BR&gt;&lt;/FONT&gt;
    &lt;/TD&gt;
    &lt;TD BGCOLOR="#cccccc" ALIGN=CENTER&gt;&lt;FONT FACE=ARIAL SIZE=3&gt;
      -&lt;BR&gt;
      -&lt;BR&gt;
      -&lt;BR&gt;
      -&lt;BR&gt;
      -&lt;BR&gt;
      -&lt;BR&gt;
      -&lt;BR&gt;
      -&lt;BR&gt;
      RT/RTR12&lt;BR&gt;
      RT/RTR12&lt;BR&gt;
      RT/RTR12&lt;BR&gt;
      -&lt;BR&gt;
      RJ/RJR12&lt;BR&gt;
      RJ/RJR12&lt;BR&gt;
      RJ/RJR12&lt;BR&gt;&lt;/FONT&gt;
    &lt;/TD&gt;
  &lt;/TR&gt;
  &lt;TR&gt;
    &lt;TD COLSPAN=8&gt;&amp;nbsp;
    &lt;/TD&gt;
  &lt;/TR&gt;
  &lt;TR&gt;
    &lt;TD COLSPAN=8&gt;
      &lt;FONT SIZE=4 FACE=ARIAL&gt;&lt;B&gt;SQUARE MULTI-TURN&lt;/B&gt;&lt;/FONT&gt;
    &lt;/TD&gt;
  &lt;/TR&gt;
  &lt;TR&gt;
   &lt;TD ALIGN=CENTER&gt;
      &lt;FONT SIZE=3 FACE=ARIAL&gt;&lt;B&gt;BOURN&lt;/B&gt;&lt;/FONT&gt;
    &lt;/TD&gt;
    &lt;TD ALIGN=CENTER&gt;
      &lt;FONT SIZE=3 FACE=ARIAL&gt;&lt;B&gt;BI&amp;nbsp;TECH&lt;/B&gt;&lt;/FONT&gt;
    &lt;/TD&gt;
    &lt;TD ALIGN=CENTER&gt;
      &lt;FONT SIZE=3 FACE=ARIAL&gt;&lt;B&gt;DALE-VISHAY&lt;/B&gt;&lt;/FONT&gt;
    &lt;/TD&gt;
    &lt;TD ALIGN=CENTER&gt;
      &lt;FONT SIZE=3 FACE=ARIAL&gt;&lt;B&gt;PHILIPS/MEPCO&lt;/B&gt;&lt;/FONT&gt;
    &lt;/TD&gt;
    &lt;TD ALIGN=CENTER&gt;
      &lt;FONT SIZE=3 FACE=ARIAL&gt;&lt;B&gt;MURATA&lt;/B&gt;&lt;/FONT&gt;
    &lt;/TD&gt;
    &lt;TD ALIGN=CENTER&gt;
      &lt;FONT SIZE=3 FACE=ARIAL&gt;&lt;B&gt;PANASONIC&lt;/B&gt;&lt;/FONT&gt;
    &lt;/TD&gt;
    &lt;TD ALIGN=CENTER&gt;
      &lt;FONT SIZE=3 FACE=ARIAL&gt;&lt;B&gt;SPECTROL&lt;/B&gt;&lt;/FONT&gt;
    &lt;/TD&gt;
    &lt;TD ALIGN=CENTER&gt;
      &lt;FONT SIZE=3 FACE=ARIAL&gt;&lt;B&gt;MILSPEC&lt;/B&gt;&lt;/FONT&gt;
    &lt;/TD&gt;
  &lt;/TR&gt;
  &lt;TR&gt;
    &lt;TD BGCOLOR="#cccccc" ALIGN=CENTER&gt;&lt;FONT FACE=ARIAL SIZE=3&gt;
      3250L&lt;BR&gt;
      3250P&lt;BR&gt;
      3250W&lt;BR&gt;
      3250X&lt;BR&gt;
      3252P&lt;BR&gt;
      3252W&lt;BR&gt;
      3252X&lt;BR&gt;
      3260P&lt;BR&gt;
      3260W&lt;BR&gt;
      3260X&lt;BR&gt;
      3262P&lt;BR&gt;
      3262W&lt;BR&gt;
      3262X&lt;BR&gt;
      3266P&lt;BR&gt;
      3266W&lt;BR&gt;
      3266X&lt;BR&gt;
      3290H&lt;BR&gt;
      3290P&lt;BR&gt;
      3290W&lt;BR&gt;
      3292P&lt;BR&gt;
      3292W&lt;BR&gt;
      3292X&lt;BR&gt;
      3296P&lt;BR&gt;
      3296W&lt;BR&gt;
      3296X&lt;BR&gt;
      3296Y&lt;BR&gt;
      3296Z&lt;BR&gt;
      3299P&lt;BR&gt;
      3299W&lt;BR&gt;
      3299X&lt;BR&gt;
      3299Y&lt;BR&gt;
      3299Z&lt;BR&gt;&lt;/FONT&gt;
    &lt;/TD&gt;
    &lt;TD BGCOLOR="#cccccc" ALIGN=CENTER&gt;&lt;FONT FACE=ARIAL SIZE=3&gt;
      -&lt;BR&gt;
      66P&amp;nbsp;ALT&lt;BR&gt;
      66W&amp;nbsp;ALT&lt;BR&gt;
      66X&amp;nbsp;ALT&lt;BR&gt;
      66P&amp;nbsp;ALT&lt;BR&gt;
      66W&amp;nbsp;ALT&lt;BR&gt;
      66X&amp;nbsp;ALT&lt;BR&gt;
      -&lt;BR&gt;
      64W&amp;nbsp;ALT&lt;BR&gt;
      -&lt;BR&gt;
      64P&amp;nbsp;ALT&lt;BR&gt;
      64W&amp;nbsp;ALT&lt;BR&gt;
      64X&amp;nbsp;ALT&lt;BR&gt;
      64P&lt;BR&gt;
      64W&lt;BR&gt;
      64X&lt;BR&gt;
      66X&amp;nbsp;ALT&lt;BR&gt;
      66P&amp;nbsp;ALT&lt;BR&gt;
      66W&amp;nbsp;ALT&lt;BR&gt;
      66P&lt;BR&gt;
      66W&lt;BR&gt;
      66X&lt;BR&gt;
      67P&lt;BR&gt;
      67W&lt;BR&gt;
      67X&lt;BR&gt;
      67Y&lt;BR&gt;
      67Z&lt;BR&gt;
      68P&lt;BR&gt;
      68W&lt;BR&gt;
      68X&lt;BR&gt;
      67Y&amp;nbsp;ALT&lt;BR&gt;
      67Z&amp;nbsp;ALT&lt;BR&gt;&lt;/FONT&gt;
    &lt;/TD&gt;
    &lt;TD BGCOLOR="#cccccc" ALIGN=CENTER&gt;&lt;FONT FACE=ARIAL SIZE=3&gt;
      5050&lt;BR&gt;
      5091&lt;BR&gt;
      5080&lt;BR&gt;
      5087&lt;BR&gt;
      -&lt;BR&gt;
      -&lt;BR&gt;
      -&lt;BR&gt;
      -&lt;BR&gt;
      -&lt;BR&gt;
      -&lt;BR&gt;
      -&lt;BR&gt;
      T63YB&lt;BR&gt;
      T63XB&lt;BR&gt;
      -&lt;BR&gt;
      -&lt;BR&gt;
      -&lt;BR&gt;
      5887&lt;BR&gt;
      5891&lt;BR&gt;
      5880&lt;BR&gt;
      -&lt;BR&gt;
      -&lt;BR&gt;
      -&lt;BR&gt;
      T93Z&lt;BR&gt;
      T93YA&lt;BR&gt;
      T93XA&lt;BR&gt;
      T93YB&lt;BR&gt;
      T93XB&lt;BR&gt;
      -&lt;BR&gt;
      -&lt;BR&gt;
      -&lt;BR&gt;
      -&lt;BR&gt;
      -&lt;BR&gt;&lt;/FONT&gt;
    &lt;/TD&gt;
    &lt;TD BGCOLOR="#cccccc" ALIGN=CENTER&gt;&lt;FONT FACE=ARIAL SIZE=3&gt;
      -&lt;BR&gt;
      -&lt;BR&gt;
      -&lt;BR&gt;
      -&lt;BR&gt;
      -&lt;BR&gt;
      -&lt;BR&gt;
      -&lt;BR&gt;
      -&lt;BR&gt;
      -&lt;BR&gt;
      -&lt;BR&gt;
      8026EKP&lt;BR&gt;
      8026EKW&lt;BR&gt;
      8026EKM&lt;BR&gt;
      8026EKP&lt;BR&gt;
      8026EKB&lt;BR&gt;
      8026EKM&lt;BR&gt;
      1309X&lt;BR&gt;
      1309P&lt;BR&gt;
      1309W&lt;BR&gt;
      8024EKP&lt;BR&gt;
      8024EKW&lt;BR&gt;
      8024EKN&lt;BR&gt;
      RJ-9P/CT9P&lt;BR&gt;
      RJ-9W&lt;BR&gt;
      RJ-9X&lt;BR&gt;
      -&lt;BR&gt;
      -&lt;BR&gt;
      -&lt;BR&gt;
      -&lt;BR&gt;
      -&lt;BR&gt;
      -&lt;BR&gt;
      -&lt;BR&gt;&lt;/FONT&gt;
    &lt;/TD&gt;
    &lt;TD BGCOLOR="#cccccc" ALIGN=CENTER&gt;&lt;FONT FACE=ARIAL SIZE=3&gt;
      -&lt;BR&gt;
      -&lt;BR&gt;
      -&lt;BR&gt;
      -&lt;BR&gt;
      -&lt;BR&gt;
      -&lt;BR&gt;
      -&lt;BR&gt;
      -&lt;BR&gt;
      -&lt;BR&gt;
      -&lt;BR&gt;
      3103P&lt;BR&gt;
      3103Y&lt;BR&gt;
      3103Z&lt;BR&gt;
      3103P&lt;BR&gt;
      3103Y&lt;BR&gt;
      3103Z&lt;BR&gt;
      -&lt;BR&gt;
      -&lt;BR&gt;
      -&lt;BR&gt;
      -&lt;BR&gt;
      -&lt;BR&gt;
      -&lt;BR&gt;
      3105P/3106P&lt;BR&gt;
      3105W/3106W&lt;BR&gt;
      3105X/3106X&lt;BR&gt;
      3105Y/3106Y&lt;BR&gt;
      3105Z/3105Z&lt;BR&gt;
      3102P&lt;BR&gt;
      3102W&lt;BR&gt;
      3102X&lt;BR&gt;
      3102Y&lt;BR&gt;
      3102Z&lt;BR&gt;&lt;/FONT&gt;
    &lt;/TD&gt;
    &lt;TD BGCOLOR="#cccccc" ALIGN=CENTER&gt;&lt;FONT FACE=ARIAL SIZE=3&gt;
      -&lt;BR&gt;
      -&lt;BR&gt;
      -&lt;BR&gt;
      -&lt;BR&gt;
      -&lt;BR&gt;
      -&lt;BR&gt;
      -&lt;BR&gt;
      -&lt;BR&gt;
      -&lt;BR&gt;
      -&lt;BR&gt;
      -&lt;BR&gt;
      -&lt;BR&gt;
      -&lt;BR&gt;
      -&lt;BR&gt;
      -&lt;BR&gt;
      -&lt;BR&gt;
      -&lt;BR&gt;
      -&lt;BR&gt;
      -&lt;BR&gt;
      -&lt;BR&gt;
      -&lt;BR&gt;
      -&lt;BR&gt;
      EVMCBG&lt;BR&gt;
      EVMCCG&lt;BR&gt;
      -&lt;BR&gt;
      -&lt;BR&gt;
      -&lt;BR&gt;
      -&lt;BR&gt;
      -&lt;BR&gt;
      -&lt;BR&gt;
      -&lt;BR&gt;
      -&lt;BR&gt;&lt;/FONT&gt;
    &lt;/TD&gt;
    &lt;TD BGCOLOR="#cccccc" ALIGN=CENTER&gt;&lt;FONT FACE=ARIAL SIZE=3&gt;
      55-1-X&lt;BR&gt;
      55-4-X&lt;BR&gt;
      55-3-X&lt;BR&gt;
      55-2-X&lt;BR&gt;
      -&lt;BR&gt;
      -&lt;BR&gt;
      -&lt;BR&gt;
      -&lt;BR&gt;
      -&lt;BR&gt;
      -&lt;BR&gt;
      -&lt;BR&gt;
      -&lt;BR&gt;
      -&lt;BR&gt;
      -&lt;BR&gt;
      -&lt;BR&gt;
      -&lt;BR&gt;
      50-2-X&lt;BR&gt;
      50-4-X&lt;BR&gt;
      50-3-X&lt;BR&gt;
      -&lt;BR&gt;
      -&lt;BR&gt;
      -&lt;BR&gt;
      64P&lt;BR&gt;
      64W&lt;BR&gt;
      64X&lt;BR&gt;
      64Y&lt;BR&gt;
      64Z&lt;BR&gt;
      -&lt;BR&gt;
      -&lt;BR&gt;
      -&lt;BR&gt;
      -&lt;BR&gt;
      -&lt;BR&gt;&lt;/FONT&gt;
    &lt;/TD&gt;
    &lt;TD BGCOLOR="#cccccc" ALIGN=CENTER&gt;&lt;FONT FACE=ARIAL SIZE=3&gt;
      RT/RTR22&lt;BR&gt;
      RT/RTR22&lt;BR&gt;
      RT/RTR22&lt;BR&gt;
      RT/RTR22&lt;BR&gt;
      RJ/RJR22&lt;BR&gt;
      RJ/RJR22&lt;BR&gt;
      RJ/RJR22&lt;BR&gt;
      RT/RTR26&lt;BR&gt;
      RT/RTR26&lt;BR&gt;
      RT/RTR26&lt;BR&gt;
      RJ/RJR26&lt;BR&gt;
      RJ/RJR26&lt;BR&gt;
      RJ/RJR26&lt;BR&gt;
      RJ/RJR26&lt;BR&gt;
      RJ/RJR26&lt;BR&gt;
      RJ/RJR26&lt;BR&gt;
      RT/RTR24&lt;BR&gt;
      RT/RTR24&lt;BR&gt;
      RT/RTR24&lt;BR&gt;
      RJ/RJR24&lt;BR&gt;
      RJ/RJR24&lt;BR&gt;
      RJ/RJR24&lt;BR&gt;
      RJ/RJR24&lt;BR&gt;
      RJ/RJR24&lt;BR&gt;
      RJ/RJR24&lt;BR&gt;
      -&lt;BR&gt;
      -&lt;BR&gt;
      -&lt;BR&gt;
      -&lt;BR&gt;
      -&lt;BR&gt;
      -&lt;BR&gt;
      -&lt;BR&gt;&lt;/FONT&gt;
    &lt;/TD&gt;
  &lt;/TR&gt;
  &lt;TR&gt;
    &lt;TD COLSPAN=8&gt;&amp;nbsp;
    &lt;/TD&gt;
  &lt;/TR&gt;
  &lt;TR&gt;
    &lt;TD COLSPAN=8&gt;
      &lt;FONT SIZE=4 FACE=ARIAL&gt;&lt;B&gt;SINGLE TURN&lt;/B&gt;&lt;/FONT&gt;
    &lt;/TD&gt;
  &lt;/TR&gt;
  &lt;TR&gt;
    &lt;TD ALIGN=CENTER&gt;
      &lt;FONT SIZE=3 FACE=ARIAL&gt;&lt;B&gt;BOURN&lt;/B&gt;&lt;/FONT&gt;
    &lt;/TD&gt;
    &lt;TD ALIGN=CENTER&gt;
      &lt;FONT SIZE=3 FACE=ARIAL&gt;&lt;B&gt;BI&amp;nbsp;TECH&lt;/B&gt;&lt;/FONT&gt;
    &lt;/TD&gt;
    &lt;TD ALIGN=CENTER&gt;
      &lt;FONT SIZE=3 FACE=ARIAL&gt;&lt;B&gt;DALE-VISHAY&lt;/B&gt;&lt;/FONT&gt;
    &lt;/TD&gt;
    &lt;TD ALIGN=CENTER&gt;
      &lt;FONT SIZE=3 FACE=ARIAL&gt;&lt;B&gt;PHILIPS/MEPCO&lt;/B&gt;&lt;/FONT&gt;
    &lt;/TD&gt;
    &lt;TD ALIGN=CENTER&gt;
      &lt;FONT SIZE=3 FACE=ARIAL&gt;&lt;B&gt;MURATA&lt;/B&gt;&lt;/FONT&gt;
    &lt;/TD&gt;
    &lt;TD ALIGN=CENTER&gt;
      &lt;FONT SIZE=3 FACE=ARIAL&gt;&lt;B&gt;PANASONIC&lt;/B&gt;&lt;/FONT&gt;
    &lt;/TD&gt;
    &lt;TD ALIGN=CENTER&gt;
      &lt;FONT SIZE=3 FACE=ARIAL&gt;&lt;B&gt;SPECTROL&lt;/B&gt;&lt;/FONT&gt;
    &lt;/TD&gt;
    &lt;TD ALIGN=CENTER&gt;
      &lt;FONT SIZE=3 FACE=ARIAL&gt;&lt;B&gt;MILSPEC&lt;/B&gt;&lt;/FONT&gt;
    &lt;/TD&gt;
  &lt;/TR&gt;
  &lt;TR&gt;
    &lt;TD BGCOLOR="#cccccc" ALIGN=CENTER&gt;&lt;FONT FACE=ARIAL SIZE=3&gt;
      3323P&lt;BR&gt;
      3323S&lt;BR&gt;
      3323W&lt;BR&gt;
      3329H&lt;BR&gt;
      3329P&lt;BR&gt;
      3329W&lt;BR&gt;
      3339H&lt;BR&gt;
      3339P&lt;BR&gt;
      3339W&lt;BR&gt;
      3352E&lt;BR&gt;
      3352H&lt;BR&gt;
      3352K&lt;BR&gt;
      3352P&lt;BR&gt;
      3352T&lt;BR&gt;
      3352V&lt;BR&gt;
      3352W&lt;BR&gt;
      3362H&lt;BR&gt;
      3362M&lt;BR&gt;
      3362P&lt;BR&gt;
      3362R&lt;BR&gt;
      3362S&lt;BR&gt;
      3362U&lt;BR&gt;
      3362W&lt;BR&gt;
      3362X&lt;BR&gt;
      3386B&lt;BR&gt;
      3386C&lt;BR&gt;
      3386F&lt;BR&gt;
      3386H&lt;BR&gt;
      3386K&lt;BR&gt;
      3386M&lt;BR&gt;
      3386P&lt;BR&gt;
      3386S&lt;BR&gt;
      3386W&lt;BR&gt;
      3386X&lt;BR&gt;&lt;/FONT&gt;
    &lt;/TD&gt;
    &lt;TD BGCOLOR="#cccccc" ALIGN=CENTER&gt;&lt;FONT FACE=ARIAL SIZE=3&gt;
      25P&lt;BR&gt;
      25S&lt;BR&gt;
      25RX&lt;BR&gt;
      82P&lt;BR&gt;
      82M&lt;BR&gt;
      82PA&lt;BR&gt;
      -&lt;BR&gt;
      -&lt;BR&gt;
      -&lt;BR&gt;
      91E&lt;BR&gt;
      91X&lt;BR&gt;
      91T&lt;BR&gt;
      91B&lt;BR&gt;
      91A&lt;BR&gt;
      91V&lt;BR&gt;
      91W&lt;BR&gt;
      25W&lt;BR&gt;
      25V&lt;BR&gt;
      25P&lt;BR&gt;
      -&lt;BR&gt;
      25S&lt;BR&gt;
      25U&lt;BR&gt;
      25RX&lt;BR&gt;
      25X&lt;BR&gt;
      72XW&lt;BR&gt;
      72XL&lt;BR&gt;
      72PM&lt;BR&gt;
      72RX&lt;BR&gt;
      -&lt;BR&gt;
      72PX&lt;BR&gt;
      72P&lt;BR&gt;
      72RXW&lt;BR&gt;
      72RXL&lt;BR&gt;
      72X&lt;BR&gt;&lt;/FONT&gt;
    &lt;/TD&gt;
    &lt;TD BGCOLOR="#cccccc" ALIGN=CENTER&gt;&lt;FONT FACE=ARIAL SIZE=3&gt;
      -&lt;BR&gt;
      -&lt;BR&gt;
      -&lt;BR&gt;
      T7YB&lt;BR&gt;
      T7YA&lt;BR&gt;
      -&lt;BR&gt;
      -&lt;BR&gt;
      -&lt;BR&gt;
      -&lt;BR&gt;
      -&lt;BR&gt;
      -&lt;BR&gt;
      -&lt;BR&gt;
      -&lt;BR&gt;
      -&lt;BR&gt;
      -&lt;BR&gt;
      -&lt;BR&gt;
      -&lt;BR&gt;
      TXD&lt;BR&gt;
      TYA&lt;BR&gt;
      TYP&lt;BR&gt;
      -&lt;BR&gt;
      TYD&lt;BR&gt;
      TX&lt;BR&gt;
      -&lt;BR&gt;
      150SX&lt;BR&gt;
      100SX&lt;BR&gt;
      102T&lt;BR&gt;
      101S&lt;BR&gt;
      190T&lt;BR&gt;
      150TX&lt;BR&gt;
      101&lt;BR&gt;
      -&lt;BR&gt;
      -&lt;BR&gt;
      101SX&lt;BR&gt;&lt;/FONT&gt;
    &lt;/TD&gt;
    &lt;TD BGCOLOR="#cccccc" ALIGN=CENTER&gt;&lt;FONT FACE=ARIAL SIZE=3&gt;
      ET6P&lt;BR&gt;
      ET6S&lt;BR&gt;
      ET6X&lt;BR&gt;
      RJ-6W/8014EMW&lt;BR&gt;
      RJ-6P/8014EMP&lt;BR&gt;
      RJ-6X/8014EMX&lt;BR&gt;
      TM7W&lt;BR&gt;
      TM7P&lt;BR&gt;
      TM7X&lt;BR&gt;
      -&lt;BR&gt;
      8017SMS&lt;BR&gt;
      -&lt;BR&gt;
      8017SMB&lt;BR&gt;
      8017SMA&lt;BR&gt;
      -&lt;BR&gt;
      -&lt;BR&gt;
      CT-6W&lt;BR&gt;
      CT-6H&lt;BR&gt;
      CT-6P&lt;BR&gt;
      CT-6R&lt;BR&gt;
      -&lt;BR&gt;
      CT-6V&lt;BR&gt;
      CT-6X&lt;BR&gt;
      -&lt;BR&gt;
      -&lt;BR&gt;
      8038EKV&lt;BR&gt;
      -&lt;BR&gt;
      8038EKX&lt;BR&gt;
      -&lt;BR&gt;
      -&lt;BR&gt;
      8038EKP&lt;BR&gt;
      8038EKZ&lt;BR&gt;
      8038EKW&lt;BR&gt;
      -&lt;BR&gt;&lt;/FONT&gt;
    &lt;/TD&gt;
    &lt;TD BGCOLOR="#cccccc" ALIGN=CENTER&gt;&lt;FONT FACE=ARIAL SIZE=3&gt;
      -&lt;BR&gt;
      -&lt;BR&gt;
      -&lt;BR&gt;
      3321H&lt;BR&gt;
      3321P&lt;BR&gt;
      3321N&lt;BR&gt;
      1102H&lt;BR&gt;
      1102P&lt;BR&gt;
      1102T&lt;BR&gt;
      RVA0911V304A&lt;BR&gt;
      -&lt;BR&gt;
      RVA0911H413A&lt;BR&gt;
      RVG0707V100A&lt;BR&gt;
      RVA0607V(H)306A&lt;BR&gt;
      RVA1214H213A&lt;BR&gt;
      -&lt;BR&gt;
      -&lt;BR&gt;
      -&lt;BR&gt;
      -&lt;BR&gt;
      -&lt;BR&gt;
      -&lt;BR&gt;
      -&lt;BR&gt;
      -&lt;BR&gt;
      -&lt;BR&gt;
      3104B&lt;BR&gt;
      3104C&lt;BR&gt;
      3104F&lt;BR&gt;
      3104H&lt;BR&gt;
      -&lt;BR&gt;
      3104M&lt;BR&gt;
      3104P&lt;BR&gt;
      3104S&lt;BR&gt;
      3104W&lt;BR&gt;
      3104X&lt;BR&gt;&lt;/FONT&gt;
    &lt;/TD&gt;
    &lt;TD BGCOLOR="#cccccc" ALIGN=CENTER&gt;&lt;FONT FACE=ARIAL SIZE=3&gt;
      EVMQ0G&lt;BR&gt;
      EVMQIG&lt;BR&gt;
      EVMQ3G&lt;BR&gt;
      EVMS0G&lt;BR&gt;
      EVMQ0G&lt;BR&gt;
      EVMG0G&lt;BR&gt;
      -&lt;BR&gt;
      -&lt;BR&gt;
      -&lt;BR&gt;
      EVMK4GA00B&lt;BR&gt;
      EVM30GA00B&lt;BR&gt;
      EVMK0GA00B&lt;BR&gt;
      EVM38GA00B&lt;BR&gt;
      EVMB6&lt;BR&gt;
      EVLQ0&lt;BR&gt;
      -&lt;BR&gt;
      EVMMSG&lt;BR&gt;
      EVMMBG&lt;BR&gt;
      EVMMAG&lt;BR&gt;
      -&lt;BR&gt;
      -&lt;BR&gt;
      EVMMCS&lt;BR&gt;
      -&lt;BR&gt;
      -&lt;BR&gt;
      -&lt;BR&gt;
      -&lt;BR&gt;
      -&lt;BR&gt;
      EVMM1&lt;BR&gt;
      -&lt;BR&gt;
      -&lt;BR&gt;
      EVMM0&lt;BR&gt;
      -&lt;BR&gt;
      -&lt;BR&gt;
      EVMM3&lt;BR&gt;&lt;/FONT&gt;
    &lt;/TD&gt;
    &lt;TD BGCOLOR="#cccccc" ALIGN=CENTER&gt;&lt;FONT FACE=ARIAL SIZE=3&gt;
      -&lt;BR&gt;
      -&lt;BR&gt;
      -&lt;BR&gt;
      62-3-1&lt;BR&gt;
      62-1-2&lt;BR&gt;
      -&lt;BR&gt;
      -&lt;BR&gt;
      -&lt;BR&gt;
      -&lt;BR&gt;
      -&lt;BR&gt;
      -&lt;BR&gt;
      -&lt;BR&gt;
      -&lt;BR&gt;
      -&lt;BR&gt;
      -&lt;BR&gt;
      -&lt;BR&gt;
      67R&lt;BR&gt;
      -&lt;BR&gt;
      67P&lt;BR&gt;
      -&lt;BR&gt;
      -&lt;BR&gt;
      -&lt;BR&gt;
      -&lt;BR&gt;
      67X&lt;BR&gt;
      63V&lt;BR&gt;
      63S&lt;BR&gt;
      63M&lt;BR&gt;
      -&lt;BR&gt;
      -&lt;BR&gt;
      63H&lt;BR&gt;
      63P&lt;BR&gt;
      -&lt;BR&gt;
      -&lt;BR&gt;
      63X&lt;BR&gt;&lt;/FONT&gt;
    &lt;/TD&gt;
    &lt;TD BGCOLOR="#cccccc" ALIGN=CENTER&gt;&lt;FONT FACE=ARIAL SIZE=3&gt;
      -&lt;BR&gt;
      -&lt;BR&gt;
      -&lt;BR&gt;
      RJ/RJR50&lt;BR&gt;
      RJ/RJR50&lt;BR&gt;
      RJ/RJR50&lt;BR&gt;
      -&lt;BR&gt;
      -&lt;BR&gt;
      -&lt;BR&gt;
      -&lt;BR&gt;
      -&lt;BR&gt;
      -&lt;BR&gt;
      -&lt;BR&gt;
      -&lt;BR&gt;
      -&lt;BR&gt;
      -&lt;BR&gt;
      -&lt;BR&gt;
      -&lt;BR&gt;
      -&lt;BR&gt;
      -&lt;BR&gt;
      -&lt;BR&gt;
      -&lt;BR&gt;
      -&lt;BR&gt;
      -&lt;BR&gt;
      -&lt;BR&gt;
      -&lt;BR&gt;
      -&lt;BR&gt;
      -&lt;BR&gt;
      -&lt;BR&gt;
      -&lt;BR&gt;
      -&lt;BR&gt;
      -&lt;BR&gt;
      -&lt;BR&gt;
      -&lt;BR&gt;&lt;/FONT&gt;
    &lt;/TD&gt;
  &lt;/TR&gt;
&lt;/TABLE&gt;
&lt;P&gt;&amp;nbsp;&lt;P&gt;
&lt;TABLE BORDER=0 CELLSPACING=1 CELLPADDING=3&gt;
  &lt;TR&gt;
    &lt;TD COLSPAN=7&gt;
      &lt;FONT color="#0000FF" SIZE=4 FACE=ARIAL&gt;&lt;B&gt;SMD TRIM-POT CROSS REFERENCE&lt;/B&gt;&lt;/FONT&gt;
      &lt;P&gt;
      &lt;FONT SIZE=4 FACE=ARIAL&gt;&lt;B&gt;MULTI-TURN&lt;/B&gt;&lt;/FONT&gt;
    &lt;/TD&gt;
  &lt;/TR&gt;
  &lt;TR&gt;
    &lt;TD&gt;
      &lt;FONT SIZE=3 FACE=ARIAL&gt;&lt;B&gt;BOURNS&lt;/B&gt;&lt;/FONT&gt;
    &lt;/TD&gt;
    &lt;TD&gt;
      &lt;FONT SIZE=3 FACE=ARIAL&gt;&lt;B&gt;BI&amp;nbsp;TECH&lt;/B&gt;&lt;/FONT&gt;
    &lt;/TD&gt;
    &lt;TD&gt;
      &lt;FONT SIZE=3 FACE=ARIAL&gt;&lt;B&gt;DALE-VISHAY&lt;/B&gt;&lt;/FONT&gt;
    &lt;/TD&gt;
    &lt;TD&gt;
      &lt;FONT SIZE=3 FACE=ARIAL&gt;&lt;B&gt;PHILIPS/MEPCO&lt;/B&gt;&lt;/FONT&gt;
    &lt;/TD&gt;
    &lt;TD&gt;
      &lt;FONT SIZE=3 FACE=ARIAL&gt;&lt;B&gt;PANASONIC&lt;/B&gt;&lt;/FONT&gt;
    &lt;/TD&gt;
    &lt;TD&gt;
      &lt;FONT SIZE=3 FACE=ARIAL&gt;&lt;B&gt;TOCOS&lt;/B&gt;&lt;/FONT&gt;
    &lt;/TD&gt;
    &lt;TD&gt;
      &lt;FONT SIZE=3 FACE=ARIAL&gt;&lt;B&gt;AUX/KYOCERA&lt;/B&gt;&lt;/FONT&gt;
    &lt;/TD&gt;
  &lt;/TR&gt;
  &lt;TR&gt;
    &lt;TD BGCOLOR="#cccccc" ALIGN=CENTER&gt;&lt;FONT FACE=ARIAL SIZE=3&gt;
      3224G&lt;BR&gt;
      3224J&lt;BR&gt;
      3224W&lt;BR&gt;
      3269P&lt;BR&gt;
      3269W&lt;BR&gt;
      3269X&lt;BR&gt;&lt;/FONT&gt;
    &lt;/TD&gt;
    &lt;TD BGCOLOR="#cccccc" ALIGN=CENTER&gt;&lt;FONT FACE=ARIAL SIZE=3&gt;
      44G&lt;BR&gt;
      44J&lt;BR&gt;
      44W&lt;BR&gt;
      84P&lt;BR&gt;
      84W&lt;BR&gt;
      84X&lt;BR&gt;&lt;/FONT&gt;
    &lt;/TD&gt;
    &lt;TD BGCOLOR="#cccccc" ALIGN=CENTER&gt;&lt;FONT FACE=ARIAL SIZE=3&gt;
      -&lt;BR&gt;
      -&lt;BR&gt;
      -&lt;BR&gt;
      ST63Z&lt;BR&gt;
      ST63Y&lt;BR&gt;
      -&lt;BR&gt;&lt;/FONT&gt;
    &lt;/TD&gt;
    &lt;TD BGCOLOR="#cccccc" ALIGN=CENTER&gt;&lt;FONT FACE=ARIAL SIZE=3&gt;
      -&lt;BR&gt;
      -&lt;BR&gt;
      -&lt;BR&gt;
      ST5P&lt;BR&gt;
      ST5W&lt;BR&gt;
      ST5X&lt;BR&gt;&lt;/FONT&gt;
    &lt;/TD&gt;
    &lt;TD BGCOLOR="#cccccc" ALIGN=CENTER&gt;&lt;FONT FACE=ARIAL SIZE=3&gt;
      -&lt;BR&gt;
      -&lt;BR&gt;
      -&lt;BR&gt;
      -&lt;BR&gt;
      -&lt;BR&gt;
      -&lt;BR&gt;&lt;/FONT&gt;
    &lt;/TD&gt;
    &lt;TD BGCOLOR="#cccccc" ALIGN=CENTER&gt;&lt;FONT FACE=ARIAL SIZE=3&gt;
      -&lt;BR&gt;
      -&lt;BR&gt;
      -&lt;BR&gt;
      -&lt;BR&gt;
      -&lt;BR&gt;
      -&lt;BR&gt;&lt;/FONT&gt;
    &lt;/TD&gt;
    &lt;TD BGCOLOR="#cccccc" ALIGN=CENTER&gt;&lt;FONT FACE=ARIAL SIZE=3&gt;
      -&lt;BR&gt;
      -&lt;BR&gt;
      -&lt;BR&gt;
      -&lt;BR&gt;
      -&lt;BR&gt;
      -&lt;BR&gt;&lt;/FONT&gt;
    &lt;/TD&gt;
  &lt;/TR&gt;
  &lt;TR&gt;
    &lt;TD COLSPAN=7&gt;&amp;nbsp;
    &lt;/TD&gt;
  &lt;/TR&gt;
  &lt;TR&gt;
    &lt;TD COLSPAN=7&gt;
      &lt;FONT SIZE=4 FACE=ARIAL&gt;&lt;B&gt;SINGLE TURN&lt;/B&gt;&lt;/FONT&gt;
    &lt;/TD&gt;
  &lt;/TR&gt;
  &lt;TR&gt;
    &lt;TD&gt;
      &lt;FONT SIZE=3 FACE=ARIAL&gt;&lt;B&gt;BOURNS&lt;/B&gt;&lt;/FONT&gt;
    &lt;/TD&gt;
    &lt;TD&gt;
      &lt;FONT SIZE=3 FACE=ARIAL&gt;&lt;B&gt;BI&amp;nbsp;TECH&lt;/B&gt;&lt;/FONT&gt;
    &lt;/TD&gt;
    &lt;TD&gt;
      &lt;FONT SIZE=3 FACE=ARIAL&gt;&lt;B&gt;DALE-VISHAY&lt;/B&gt;&lt;/FONT&gt;
    &lt;/TD&gt;
    &lt;TD&gt;
      &lt;FONT SIZE=3 FACE=ARIAL&gt;&lt;B&gt;PHILIPS/MEPCO&lt;/B&gt;&lt;/FONT&gt;
    &lt;/TD&gt;
    &lt;TD&gt;
      &lt;FONT SIZE=3 FACE=ARIAL&gt;&lt;B&gt;PANASONIC&lt;/B&gt;&lt;/FONT&gt;
    &lt;/TD&gt;
    &lt;TD&gt;
      &lt;FONT SIZE=3 FACE=ARIAL&gt;&lt;B&gt;TOCOS&lt;/B&gt;&lt;/FONT&gt;
    &lt;/TD&gt;
    &lt;TD&gt;
      &lt;FONT SIZE=3 FACE=ARIAL&gt;&lt;B&gt;AUX/KYOCERA&lt;/B&gt;&lt;/FONT&gt;
    &lt;/TD&gt;
  &lt;/TR&gt;
  &lt;TR&gt;
    &lt;TD BGCOLOR="#cccccc" ALIGN=CENTER&gt;&lt;FONT FACE=ARIAL SIZE=3&gt;
      3314G&lt;BR&gt;
      3314J&lt;BR&gt;
      3364A/B&lt;BR&gt;
      3364C/D&lt;BR&gt;
      3364W/X&lt;BR&gt;
      3313G&lt;BR&gt;
      3313J&lt;BR&gt;&lt;/FONT&gt;
    &lt;/TD&gt;
    &lt;TD BGCOLOR="#cccccc" ALIGN=CENTER&gt;&lt;FONT FACE=ARIAL SIZE=3&gt;
      23B&lt;BR&gt;
      23A&lt;BR&gt;
      21X&lt;BR&gt;
      21W&lt;BR&gt;
      -&lt;BR&gt;
      22B&lt;BR&gt;
      22A&lt;BR&gt;&lt;/FONT&gt;
    &lt;/TD&gt;
    &lt;TD BGCOLOR="#cccccc" ALIGN=CENTER&gt;&lt;FONT FACE=ARIAL SIZE=3&gt;
      ST5YL/ST53YL&lt;BR&gt;
      ST5YJ/5T53YJ&lt;BR&gt;
      ST-23A&lt;BR&gt;
      ST-22B&lt;BR&gt;
      ST-22&lt;BR&gt;
      -&lt;BR&gt;
      -&lt;BR&gt;&lt;/FONT&gt;
    &lt;/TD&gt;
    &lt;TD BGCOLOR="#cccccc" ALIGN=CENTER&gt;&lt;FONT FACE=ARIAL SIZE=3&gt;
      ST-4B&lt;BR&gt;
      ST-4A&lt;BR&gt;
      -&lt;BR&gt;
      -&lt;BR&gt;
      -&lt;BR&gt;
      ST-3B&lt;BR&gt;
      ST-3A&lt;BR&gt;&lt;/FONT&gt;
    &lt;/TD&gt;
    &lt;TD BGCOLOR="#cccccc" ALIGN=CENTER&gt;&lt;FONT FACE=ARIAL SIZE=3&gt;
      -&lt;BR&gt;
      EVM-6YS&lt;BR&gt;
      EVM-1E&lt;BR&gt;
      EVM-1G&lt;BR&gt;
      EVM-1D&lt;BR&gt;
      -&lt;BR&gt;
      -&lt;BR&gt;&lt;/FONT&gt;
    &lt;/TD&gt;
    &lt;TD BGCOLOR="#cccccc" ALIGN=CENTER&gt;&lt;FONT FACE=ARIAL SIZE=3&gt;
      G4B&lt;BR&gt;
      G4A&lt;BR&gt;
      TR04-3S1&lt;BR&gt;
      TRG04-2S1&lt;BR&gt;
      -&lt;BR&gt;
      -&lt;BR&gt;
      -&lt;BR&gt;&lt;/FONT&gt;
    &lt;/TD&gt;
    &lt;TD BGCOLOR="#cccccc" ALIGN=CENTER&gt;&lt;FONT FACE=ARIAL SIZE=3&gt;
      -&lt;BR&gt;
      -&lt;BR&gt;
      DVR-43A&lt;BR&gt;
      CVR-42C&lt;BR&gt;
      CVR-42A/C&lt;BR&gt;
      -&lt;BR&gt;
      -&lt;BR&gt;&lt;/FONT&gt;
    &lt;/TD&gt;
  &lt;/TR&gt;
&lt;/TABLE&gt;
&lt;P&gt;
&lt;FONT SIZE=4 FACE=ARIAL&gt;&lt;B&gt;ALT =&amp;nbsp;ALTERNATE&lt;/B&gt;&lt;/FONT&gt;
&lt;P&gt;

&amp;nbsp;
&lt;P&gt;
&lt;/td&gt;
&lt;/tr&gt;
&lt;/table&gt;</description>
<packages>
<package name="C050-024X044">
<description>&lt;b&gt;CAPACITOR&lt;/b&gt;&lt;p&gt;
grid 5 mm, outline 2.4 x 4.4 mm</description>
<wire x1="-2.159" y1="-0.635" x2="-2.159" y2="0.635" width="0.1524" layer="51"/>
<wire x1="-2.159" y1="0.635" x2="-1.651" y2="1.143" width="0.1524" layer="21" curve="-90"/>
<wire x1="-2.159" y1="-0.635" x2="-1.651" y2="-1.143" width="0.1524" layer="21" curve="90"/>
<wire x1="1.651" y1="1.143" x2="-1.651" y2="1.143" width="0.1524" layer="21"/>
<wire x1="2.159" y1="-0.635" x2="2.159" y2="0.635" width="0.1524" layer="51"/>
<wire x1="1.651" y1="-1.143" x2="-1.651" y2="-1.143" width="0.1524" layer="21"/>
<wire x1="1.651" y1="1.143" x2="2.159" y2="0.635" width="0.1524" layer="21" curve="-90"/>
<wire x1="1.651" y1="-1.143" x2="2.159" y2="-0.635" width="0.1524" layer="21" curve="90"/>
<wire x1="-0.3048" y1="0.762" x2="-0.3048" y2="0" width="0.3048" layer="21"/>
<wire x1="-0.3048" y1="0" x2="-0.3048" y2="-0.762" width="0.3048" layer="21"/>
<wire x1="0.3302" y1="0.762" x2="0.3302" y2="0" width="0.3048" layer="21"/>
<wire x1="0.3302" y1="0" x2="0.3302" y2="-0.762" width="0.3048" layer="21"/>
<wire x1="1.27" y1="0" x2="0.3302" y2="0" width="0.1524" layer="21"/>
<wire x1="-1.27" y1="0" x2="-0.3048" y2="0" width="0.1524" layer="21"/>
<pad name="1" x="-2.54" y="0" drill="0.8128" shape="octagon"/>
<pad name="2" x="2.54" y="0" drill="0.8128" shape="octagon"/>
<text x="-2.159" y="1.397" size="1.27" layer="25" ratio="10">&gt;NAME</text>
<text x="-2.159" y="-2.667" size="1.27" layer="27" ratio="10">&gt;VALUE</text>
<rectangle x1="2.159" y1="-0.381" x2="2.54" y2="0.381" layer="51"/>
<rectangle x1="-2.54" y1="-0.381" x2="-2.159" y2="0.381" layer="51"/>
</package>
<package name="0207/10">
<description>&lt;b&gt;RESISTOR&lt;/b&gt;&lt;p&gt;
type 0207, grid 10 mm</description>
<wire x1="5.08" y1="0" x2="4.064" y2="0" width="0.6096" layer="51"/>
<wire x1="-5.08" y1="0" x2="-4.064" y2="0" width="0.6096" layer="51"/>
<wire x1="-3.175" y1="0.889" x2="-2.921" y2="1.143" width="0.1524" layer="21" curve="-90"/>
<wire x1="-3.175" y1="-0.889" x2="-2.921" y2="-1.143" width="0.1524" layer="21" curve="90"/>
<wire x1="2.921" y1="-1.143" x2="3.175" y2="-0.889" width="0.1524" layer="21" curve="90"/>
<wire x1="2.921" y1="1.143" x2="3.175" y2="0.889" width="0.1524" layer="21" curve="-90"/>
<wire x1="-3.175" y1="-0.889" x2="-3.175" y2="0.889" width="0.1524" layer="21"/>
<wire x1="-2.921" y1="1.143" x2="-2.54" y2="1.143" width="0.1524" layer="21"/>
<wire x1="-2.413" y1="1.016" x2="-2.54" y2="1.143" width="0.1524" layer="21"/>
<wire x1="-2.921" y1="-1.143" x2="-2.54" y2="-1.143" width="0.1524" layer="21"/>
<wire x1="-2.413" y1="-1.016" x2="-2.54" y2="-1.143" width="0.1524" layer="21"/>
<wire x1="2.413" y1="1.016" x2="2.54" y2="1.143" width="0.1524" layer="21"/>
<wire x1="2.413" y1="1.016" x2="-2.413" y2="1.016" width="0.1524" layer="21"/>
<wire x1="2.413" y1="-1.016" x2="2.54" y2="-1.143" width="0.1524" layer="21"/>
<wire x1="2.413" y1="-1.016" x2="-2.413" y2="-1.016" width="0.1524" layer="21"/>
<wire x1="2.921" y1="1.143" x2="2.54" y2="1.143" width="0.1524" layer="21"/>
<wire x1="2.921" y1="-1.143" x2="2.54" y2="-1.143" width="0.1524" layer="21"/>
<wire x1="3.175" y1="-0.889" x2="3.175" y2="0.889" width="0.1524" layer="21"/>
<pad name="1" x="-5.08" y="0" drill="0.8128" shape="octagon"/>
<pad name="2" x="5.08" y="0" drill="0.8128" shape="octagon"/>
<text x="-3.048" y="1.524" size="1.27" layer="25" ratio="10">&gt;NAME</text>
<text x="-2.2606" y="-0.635" size="1.27" layer="27" ratio="10">&gt;VALUE</text>
<rectangle x1="3.175" y1="-0.3048" x2="4.0386" y2="0.3048" layer="21"/>
<rectangle x1="-4.0386" y1="-0.3048" x2="-3.175" y2="0.3048" layer="21"/>
</package>
</packages>
</library>
<library name="pinhead">
<description>&lt;b&gt;Pin Header Connectors&lt;/b&gt;&lt;p&gt;
&lt;author&gt;Created by librarian@cadsoft.de&lt;/author&gt;</description>
<packages>
<package name="1X05">
<description>&lt;b&gt;PIN HEADER&lt;/b&gt;</description>
<wire x1="1.905" y1="1.27" x2="3.175" y2="1.27" width="0.1524" layer="21"/>
<wire x1="3.175" y1="1.27" x2="3.81" y2="0.635" width="0.1524" layer="21"/>
<wire x1="3.81" y1="0.635" x2="3.81" y2="-0.635" width="0.1524" layer="21"/>
<wire x1="3.81" y1="-0.635" x2="3.175" y2="-1.27" width="0.1524" layer="21"/>
<wire x1="-1.27" y1="0.635" x2="-0.635" y2="1.27" width="0.1524" layer="21"/>
<wire x1="-0.635" y1="1.27" x2="0.635" y2="1.27" width="0.1524" layer="21"/>
<wire x1="0.635" y1="1.27" x2="1.27" y2="0.635" width="0.1524" layer="21"/>
<wire x1="1.27" y1="0.635" x2="1.27" y2="-0.635" width="0.1524" layer="21"/>
<wire x1="1.27" y1="-0.635" x2="0.635" y2="-1.27" width="0.1524" layer="21"/>
<wire x1="0.635" y1="-1.27" x2="-0.635" y2="-1.27" width="0.1524" layer="21"/>
<wire x1="-0.635" y1="-1.27" x2="-1.27" y2="-0.635" width="0.1524" layer="21"/>
<wire x1="1.905" y1="1.27" x2="1.27" y2="0.635" width="0.1524" layer="21"/>
<wire x1="1.27" y1="-0.635" x2="1.905" y2="-1.27" width="0.1524" layer="21"/>
<wire x1="3.175" y1="-1.27" x2="1.905" y2="-1.27" width="0.1524" layer="21"/>
<wire x1="-5.715" y1="1.27" x2="-4.445" y2="1.27" width="0.1524" layer="21"/>
<wire x1="-4.445" y1="1.27" x2="-3.81" y2="0.635" width="0.1524" layer="21"/>
<wire x1="-3.81" y1="0.635" x2="-3.81" y2="-0.635" width="0.1524" layer="21"/>
<wire x1="-3.81" y1="-0.635" x2="-4.445" y2="-1.27" width="0.1524" layer="21"/>
<wire x1="-3.81" y1="0.635" x2="-3.175" y2="1.27" width="0.1524" layer="21"/>
<wire x1="-3.175" y1="1.27" x2="-1.905" y2="1.27" width="0.1524" layer="21"/>
<wire x1="-1.905" y1="1.27" x2="-1.27" y2="0.635" width="0.1524" layer="21"/>
<wire x1="-1.27" y1="0.635" x2="-1.27" y2="-0.635" width="0.1524" layer="21"/>
<wire x1="-1.27" y1="-0.635" x2="-1.905" y2="-1.27" width="0.1524" layer="21"/>
<wire x1="-1.905" y1="-1.27" x2="-3.175" y2="-1.27" width="0.1524" layer="21"/>
<wire x1="-3.175" y1="-1.27" x2="-3.81" y2="-0.635" width="0.1524" layer="21"/>
<wire x1="-6.35" y1="0.635" x2="-6.35" y2="-0.635" width="0.1524" layer="21"/>
<wire x1="-5.715" y1="1.27" x2="-6.35" y2="0.635" width="0.1524" layer="21"/>
<wire x1="-6.35" y1="-0.635" x2="-5.715" y2="-1.27" width="0.1524" layer="21"/>
<wire x1="-4.445" y1="-1.27" x2="-5.715" y2="-1.27" width="0.1524" layer="21"/>
<wire x1="4.445" y1="1.27" x2="5.715" y2="1.27" width="0.1524" layer="21"/>
<wire x1="5.715" y1="1.27" x2="6.35" y2="0.635" width="0.1524" layer="21"/>
<wire x1="6.35" y1="0.635" x2="6.35" y2="-0.635" width="0.1524" layer="21"/>
<wire x1="6.35" y1="-0.635" x2="5.715" y2="-1.27" width="0.1524" layer="21"/>
<wire x1="4.445" y1="1.27" x2="3.81" y2="0.635" width="0.1524" layer="21"/>
<wire x1="3.81" y1="-0.635" x2="4.445" y2="-1.27" width="0.1524" layer="21"/>
<wire x1="5.715" y1="-1.27" x2="4.445" y2="-1.27" width="0.1524" layer="21"/>
<pad name="1" x="-5.08" y="0" drill="1.016" shape="long" rot="R90"/>
<pad name="2" x="-2.54" y="0" drill="1.016" shape="long" rot="R90"/>
<pad name="3" x="0" y="0" drill="1.016" shape="long" rot="R90"/>
<pad name="4" x="2.54" y="0" drill="1.016" shape="long" rot="R90"/>
<pad name="5" x="5.08" y="0" drill="1.016" shape="long" rot="R90"/>
<text x="-6.4262" y="1.8288" size="1.27" layer="25" ratio="10">&gt;NAME</text>
<text x="-6.35" y="-3.175" size="1.27" layer="27">&gt;VALUE</text>
<rectangle x1="2.286" y1="-0.254" x2="2.794" y2="0.254" layer="51"/>
<rectangle x1="-0.254" y1="-0.254" x2="0.254" y2="0.254" layer="51"/>
<rectangle x1="-2.794" y1="-0.254" x2="-2.286" y2="0.254" layer="51"/>
<rectangle x1="-5.334" y1="-0.254" x2="-4.826" y2="0.254" layer="51"/>
<rectangle x1="4.826" y1="-0.254" x2="5.334" y2="0.254" layer="51"/>
</package>
<package name="1X18">
<description>&lt;b&gt;PIN HEADER&lt;/b&gt;</description>
<wire x1="15.875" y1="1.27" x2="17.145" y2="1.27" width="0.1524" layer="21"/>
<wire x1="17.145" y1="1.27" x2="17.78" y2="0.635" width="0.1524" layer="21"/>
<wire x1="17.78" y1="0.635" x2="17.78" y2="-0.635" width="0.1524" layer="21"/>
<wire x1="17.78" y1="-0.635" x2="17.145" y2="-1.27" width="0.1524" layer="21"/>
<wire x1="17.78" y1="0.635" x2="18.415" y2="1.27" width="0.1524" layer="21"/>
<wire x1="18.415" y1="1.27" x2="19.685" y2="1.27" width="0.1524" layer="21"/>
<wire x1="19.685" y1="1.27" x2="20.32" y2="0.635" width="0.1524" layer="21"/>
<wire x1="20.32" y1="0.635" x2="20.32" y2="-0.635" width="0.1524" layer="21"/>
<wire x1="20.32" y1="-0.635" x2="19.685" y2="-1.27" width="0.1524" layer="21"/>
<wire x1="19.685" y1="-1.27" x2="18.415" y2="-1.27" width="0.1524" layer="21"/>
<wire x1="18.415" y1="-1.27" x2="17.78" y2="-0.635" width="0.1524" layer="21"/>
<wire x1="12.7" y1="0.635" x2="13.335" y2="1.27" width="0.1524" layer="21"/>
<wire x1="13.335" y1="1.27" x2="14.605" y2="1.27" width="0.1524" layer="21"/>
<wire x1="14.605" y1="1.27" x2="15.24" y2="0.635" width="0.1524" layer="21"/>
<wire x1="15.24" y1="0.635" x2="15.24" y2="-0.635" width="0.1524" layer="21"/>
<wire x1="15.24" y1="-0.635" x2="14.605" y2="-1.27" width="0.1524" layer="21"/>
<wire x1="14.605" y1="-1.27" x2="13.335" y2="-1.27" width="0.1524" layer="21"/>
<wire x1="13.335" y1="-1.27" x2="12.7" y2="-0.635" width="0.1524" layer="21"/>
<wire x1="15.875" y1="1.27" x2="15.24" y2="0.635" width="0.1524" layer="21"/>
<wire x1="15.24" y1="-0.635" x2="15.875" y2="-1.27" width="0.1524" layer="21"/>
<wire x1="17.145" y1="-1.27" x2="15.875" y2="-1.27" width="0.1524" layer="21"/>
<wire x1="8.255" y1="1.27" x2="9.525" y2="1.27" width="0.1524" layer="21"/>
<wire x1="9.525" y1="1.27" x2="10.16" y2="0.635" width="0.1524" layer="21"/>
<wire x1="10.16" y1="0.635" x2="10.16" y2="-0.635" width="0.1524" layer="21"/>
<wire x1="10.16" y1="-0.635" x2="9.525" y2="-1.27" width="0.1524" layer="21"/>
<wire x1="10.16" y1="0.635" x2="10.795" y2="1.27" width="0.1524" layer="21"/>
<wire x1="10.795" y1="1.27" x2="12.065" y2="1.27" width="0.1524" layer="21"/>
<wire x1="12.065" y1="1.27" x2="12.7" y2="0.635" width="0.1524" layer="21"/>
<wire x1="12.7" y1="0.635" x2="12.7" y2="-0.635" width="0.1524" layer="21"/>
<wire x1="12.7" y1="-0.635" x2="12.065" y2="-1.27" width="0.1524" layer="21"/>
<wire x1="12.065" y1="-1.27" x2="10.795" y2="-1.27" width="0.1524" layer="21"/>
<wire x1="10.795" y1="-1.27" x2="10.16" y2="-0.635" width="0.1524" layer="21"/>
<wire x1="5.08" y1="0.635" x2="5.715" y2="1.27" width="0.1524" layer="21"/>
<wire x1="5.715" y1="1.27" x2="6.985" y2="1.27" width="0.1524" layer="21"/>
<wire x1="6.985" y1="1.27" x2="7.62" y2="0.635" width="0.1524" layer="21"/>
<wire x1="7.62" y1="0.635" x2="7.62" y2="-0.635" width="0.1524" layer="21"/>
<wire x1="7.62" y1="-0.635" x2="6.985" y2="-1.27" width="0.1524" layer="21"/>
<wire x1="6.985" y1="-1.27" x2="5.715" y2="-1.27" width="0.1524" layer="21"/>
<wire x1="5.715" y1="-1.27" x2="5.08" y2="-0.635" width="0.1524" layer="21"/>
<wire x1="8.255" y1="1.27" x2="7.62" y2="0.635" width="0.1524" layer="21"/>
<wire x1="7.62" y1="-0.635" x2="8.255" y2="-1.27" width="0.1524" layer="21"/>
<wire x1="9.525" y1="-1.27" x2="8.255" y2="-1.27" width="0.1524" layer="21"/>
<wire x1="0.635" y1="1.27" x2="1.905" y2="1.27" width="0.1524" layer="21"/>
<wire x1="1.905" y1="1.27" x2="2.54" y2="0.635" width="0.1524" layer="21"/>
<wire x1="2.54" y1="0.635" x2="2.54" y2="-0.635" width="0.1524" layer="21"/>
<wire x1="2.54" y1="-0.635" x2="1.905" y2="-1.27" width="0.1524" layer="21"/>
<wire x1="2.54" y1="0.635" x2="3.175" y2="1.27" width="0.1524" layer="21"/>
<wire x1="3.175" y1="1.27" x2="4.445" y2="1.27" width="0.1524" layer="21"/>
<wire x1="4.445" y1="1.27" x2="5.08" y2="0.635" width="0.1524" layer="21"/>
<wire x1="5.08" y1="0.635" x2="5.08" y2="-0.635" width="0.1524" layer="21"/>
<wire x1="5.08" y1="-0.635" x2="4.445" y2="-1.27" width="0.1524" layer="21"/>
<wire x1="4.445" y1="-1.27" x2="3.175" y2="-1.27" width="0.1524" layer="21"/>
<wire x1="3.175" y1="-1.27" x2="2.54" y2="-0.635" width="0.1524" layer="21"/>
<wire x1="-2.54" y1="0.635" x2="-1.905" y2="1.27" width="0.1524" layer="21"/>
<wire x1="-1.905" y1="1.27" x2="-0.635" y2="1.27" width="0.1524" layer="21"/>
<wire x1="-0.635" y1="1.27" x2="0" y2="0.635" width="0.1524" layer="21"/>
<wire x1="0" y1="0.635" x2="0" y2="-0.635" width="0.1524" layer="21"/>
<wire x1="0" y1="-0.635" x2="-0.635" y2="-1.27" width="0.1524" layer="21"/>
<wire x1="-0.635" y1="-1.27" x2="-1.905" y2="-1.27" width="0.1524" layer="21"/>
<wire x1="-1.905" y1="-1.27" x2="-2.54" y2="-0.635" width="0.1524" layer="21"/>
<wire x1="0.635" y1="1.27" x2="0" y2="0.635" width="0.1524" layer="21"/>
<wire x1="0" y1="-0.635" x2="0.635" y2="-1.27" width="0.1524" layer="21"/>
<wire x1="1.905" y1="-1.27" x2="0.635" y2="-1.27" width="0.1524" layer="21"/>
<wire x1="-6.985" y1="1.27" x2="-5.715" y2="1.27" width="0.1524" layer="21"/>
<wire x1="-5.715" y1="1.27" x2="-5.08" y2="0.635" width="0.1524" layer="21"/>
<wire x1="-5.08" y1="0.635" x2="-5.08" y2="-0.635" width="0.1524" layer="21"/>
<wire x1="-5.08" y1="-0.635" x2="-5.715" y2="-1.27" width="0.1524" layer="21"/>
<wire x1="-5.08" y1="0.635" x2="-4.445" y2="1.27" width="0.1524" layer="21"/>
<wire x1="-4.445" y1="1.27" x2="-3.175" y2="1.27" width="0.1524" layer="21"/>
<wire x1="-3.175" y1="1.27" x2="-2.54" y2="0.635" width="0.1524" layer="21"/>
<wire x1="-2.54" y1="0.635" x2="-2.54" y2="-0.635" width="0.1524" layer="21"/>
<wire x1="-2.54" y1="-0.635" x2="-3.175" y2="-1.27" width="0.1524" layer="21"/>
<wire x1="-3.175" y1="-1.27" x2="-4.445" y2="-1.27" width="0.1524" layer="21"/>
<wire x1="-4.445" y1="-1.27" x2="-5.08" y2="-0.635" width="0.1524" layer="21"/>
<wire x1="-10.16" y1="0.635" x2="-9.525" y2="1.27" width="0.1524" layer="21"/>
<wire x1="-9.525" y1="1.27" x2="-8.255" y2="1.27" width="0.1524" layer="21"/>
<wire x1="-8.255" y1="1.27" x2="-7.62" y2="0.635" width="0.1524" layer="21"/>
<wire x1="-7.62" y1="0.635" x2="-7.62" y2="-0.635" width="0.1524" layer="21"/>
<wire x1="-7.62" y1="-0.635" x2="-8.255" y2="-1.27" width="0.1524" layer="21"/>
<wire x1="-8.255" y1="-1.27" x2="-9.525" y2="-1.27" width="0.1524" layer="21"/>
<wire x1="-9.525" y1="-1.27" x2="-10.16" y2="-0.635" width="0.1524" layer="21"/>
<wire x1="-6.985" y1="1.27" x2="-7.62" y2="0.635" width="0.1524" layer="21"/>
<wire x1="-7.62" y1="-0.635" x2="-6.985" y2="-1.27" width="0.1524" layer="21"/>
<wire x1="-5.715" y1="-1.27" x2="-6.985" y2="-1.27" width="0.1524" layer="21"/>
<wire x1="-14.605" y1="1.27" x2="-13.335" y2="1.27" width="0.1524" layer="21"/>
<wire x1="-13.335" y1="1.27" x2="-12.7" y2="0.635" width="0.1524" layer="21"/>
<wire x1="-12.7" y1="0.635" x2="-12.7" y2="-0.635" width="0.1524" layer="21"/>
<wire x1="-12.7" y1="-0.635" x2="-13.335" y2="-1.27" width="0.1524" layer="21"/>
<wire x1="-12.7" y1="0.635" x2="-12.065" y2="1.27" width="0.1524" layer="21"/>
<wire x1="-12.065" y1="1.27" x2="-10.795" y2="1.27" width="0.1524" layer="21"/>
<wire x1="-10.795" y1="1.27" x2="-10.16" y2="0.635" width="0.1524" layer="21"/>
<wire x1="-10.16" y1="0.635" x2="-10.16" y2="-0.635" width="0.1524" layer="21"/>
<wire x1="-10.16" y1="-0.635" x2="-10.795" y2="-1.27" width="0.1524" layer="21"/>
<wire x1="-10.795" y1="-1.27" x2="-12.065" y2="-1.27" width="0.1524" layer="21"/>
<wire x1="-12.065" y1="-1.27" x2="-12.7" y2="-0.635" width="0.1524" layer="21"/>
<wire x1="-17.78" y1="0.635" x2="-17.145" y2="1.27" width="0.1524" layer="21"/>
<wire x1="-17.145" y1="1.27" x2="-15.875" y2="1.27" width="0.1524" layer="21"/>
<wire x1="-15.875" y1="1.27" x2="-15.24" y2="0.635" width="0.1524" layer="21"/>
<wire x1="-15.24" y1="0.635" x2="-15.24" y2="-0.635" width="0.1524" layer="21"/>
<wire x1="-15.24" y1="-0.635" x2="-15.875" y2="-1.27" width="0.1524" layer="21"/>
<wire x1="-15.875" y1="-1.27" x2="-17.145" y2="-1.27" width="0.1524" layer="21"/>
<wire x1="-17.145" y1="-1.27" x2="-17.78" y2="-0.635" width="0.1524" layer="21"/>
<wire x1="-14.605" y1="1.27" x2="-15.24" y2="0.635" width="0.1524" layer="21"/>
<wire x1="-15.24" y1="-0.635" x2="-14.605" y2="-1.27" width="0.1524" layer="21"/>
<wire x1="-13.335" y1="-1.27" x2="-14.605" y2="-1.27" width="0.1524" layer="21"/>
<wire x1="-22.225" y1="1.27" x2="-20.955" y2="1.27" width="0.1524" layer="21"/>
<wire x1="-20.955" y1="1.27" x2="-20.32" y2="0.635" width="0.1524" layer="21"/>
<wire x1="-20.32" y1="0.635" x2="-20.32" y2="-0.635" width="0.1524" layer="21"/>
<wire x1="-20.32" y1="-0.635" x2="-20.955" y2="-1.27" width="0.1524" layer="21"/>
<wire x1="-20.32" y1="0.635" x2="-19.685" y2="1.27" width="0.1524" layer="21"/>
<wire x1="-19.685" y1="1.27" x2="-18.415" y2="1.27" width="0.1524" layer="21"/>
<wire x1="-18.415" y1="1.27" x2="-17.78" y2="0.635" width="0.1524" layer="21"/>
<wire x1="-17.78" y1="0.635" x2="-17.78" y2="-0.635" width="0.1524" layer="21"/>
<wire x1="-17.78" y1="-0.635" x2="-18.415" y2="-1.27" width="0.1524" layer="21"/>
<wire x1="-18.415" y1="-1.27" x2="-19.685" y2="-1.27" width="0.1524" layer="21"/>
<wire x1="-19.685" y1="-1.27" x2="-20.32" y2="-0.635" width="0.1524" layer="21"/>
<wire x1="-22.86" y1="0.635" x2="-22.86" y2="-0.635" width="0.1524" layer="21"/>
<wire x1="-22.225" y1="1.27" x2="-22.86" y2="0.635" width="0.1524" layer="21"/>
<wire x1="-22.86" y1="-0.635" x2="-22.225" y2="-1.27" width="0.1524" layer="21"/>
<wire x1="-20.955" y1="-1.27" x2="-22.225" y2="-1.27" width="0.1524" layer="21"/>
<wire x1="20.32" y1="0.635" x2="20.955" y2="1.27" width="0.1524" layer="21"/>
<wire x1="20.955" y1="1.27" x2="22.225" y2="1.27" width="0.1524" layer="21"/>
<wire x1="22.225" y1="1.27" x2="22.86" y2="0.635" width="0.1524" layer="21"/>
<wire x1="22.86" y1="0.635" x2="22.86" y2="-0.635" width="0.1524" layer="21"/>
<wire x1="22.86" y1="-0.635" x2="22.225" y2="-1.27" width="0.1524" layer="21"/>
<wire x1="22.225" y1="-1.27" x2="20.955" y2="-1.27" width="0.1524" layer="21"/>
<wire x1="20.955" y1="-1.27" x2="20.32" y2="-0.635" width="0.1524" layer="21"/>
<pad name="1" x="-21.59" y="0" drill="1.016" shape="long" rot="R90"/>
<pad name="2" x="-19.05" y="0" drill="1.016" shape="long" rot="R90"/>
<pad name="3" x="-16.51" y="0" drill="1.016" shape="long" rot="R90"/>
<pad name="4" x="-13.97" y="0" drill="1.016" shape="long" rot="R90"/>
<pad name="5" x="-11.43" y="0" drill="1.016" shape="long" rot="R90"/>
<pad name="6" x="-8.89" y="0" drill="1.016" shape="long" rot="R90"/>
<pad name="7" x="-6.35" y="0" drill="1.016" shape="long" rot="R90"/>
<pad name="8" x="-3.81" y="0" drill="1.016" shape="long" rot="R90"/>
<pad name="9" x="-1.27" y="0" drill="1.016" shape="long" rot="R90"/>
<pad name="10" x="1.27" y="0" drill="1.016" shape="long" rot="R90"/>
<pad name="11" x="3.81" y="0" drill="1.016" shape="long" rot="R90"/>
<pad name="12" x="6.35" y="0" drill="1.016" shape="long" rot="R90"/>
<pad name="13" x="8.89" y="0" drill="1.016" shape="long" rot="R90"/>
<pad name="14" x="11.43" y="0" drill="1.016" shape="long" rot="R90"/>
<pad name="15" x="13.97" y="0" drill="1.016" shape="long" rot="R90"/>
<pad name="16" x="16.51" y="0" drill="1.016" shape="long" rot="R90"/>
<pad name="17" x="19.05" y="0" drill="1.016" shape="long" rot="R90"/>
<pad name="18" x="21.59" y="0" drill="1.016" shape="long" rot="R90"/>
<text x="-22.9362" y="1.8288" size="1.27" layer="25" ratio="10">&gt;NAME</text>
<text x="-22.86" y="-3.175" size="1.27" layer="27">&gt;VALUE</text>
<rectangle x1="18.796" y1="-0.254" x2="19.304" y2="0.254" layer="51"/>
<rectangle x1="16.256" y1="-0.254" x2="16.764" y2="0.254" layer="51"/>
<rectangle x1="13.716" y1="-0.254" x2="14.224" y2="0.254" layer="51"/>
<rectangle x1="11.176" y1="-0.254" x2="11.684" y2="0.254" layer="51"/>
<rectangle x1="8.636" y1="-0.254" x2="9.144" y2="0.254" layer="51"/>
<rectangle x1="6.096" y1="-0.254" x2="6.604" y2="0.254" layer="51"/>
<rectangle x1="3.556" y1="-0.254" x2="4.064" y2="0.254" layer="51"/>
<rectangle x1="1.016" y1="-0.254" x2="1.524" y2="0.254" layer="51"/>
<rectangle x1="-1.524" y1="-0.254" x2="-1.016" y2="0.254" layer="51"/>
<rectangle x1="-4.064" y1="-0.254" x2="-3.556" y2="0.254" layer="51"/>
<rectangle x1="-6.604" y1="-0.254" x2="-6.096" y2="0.254" layer="51"/>
<rectangle x1="-9.144" y1="-0.254" x2="-8.636" y2="0.254" layer="51"/>
<rectangle x1="-11.684" y1="-0.254" x2="-11.176" y2="0.254" layer="51"/>
<rectangle x1="-14.224" y1="-0.254" x2="-13.716" y2="0.254" layer="51"/>
<rectangle x1="-16.764" y1="-0.254" x2="-16.256" y2="0.254" layer="51"/>
<rectangle x1="-19.304" y1="-0.254" x2="-18.796" y2="0.254" layer="51"/>
<rectangle x1="-21.844" y1="-0.254" x2="-21.336" y2="0.254" layer="51"/>
<rectangle x1="21.336" y1="-0.254" x2="21.844" y2="0.254" layer="51"/>
</package>
<package name="1X04">
<description>&lt;b&gt;PIN HEADER&lt;/b&gt;</description>
<wire x1="0" y1="0.635" x2="0.635" y2="1.27" width="0.1524" layer="21"/>
<wire x1="0.635" y1="1.27" x2="1.905" y2="1.27" width="0.1524" layer="21"/>
<wire x1="1.905" y1="1.27" x2="2.54" y2="0.635" width="0.1524" layer="21"/>
<wire x1="2.54" y1="0.635" x2="2.54" y2="-0.635" width="0.1524" layer="21"/>
<wire x1="2.54" y1="-0.635" x2="1.905" y2="-1.27" width="0.1524" layer="21"/>
<wire x1="1.905" y1="-1.27" x2="0.635" y2="-1.27" width="0.1524" layer="21"/>
<wire x1="0.635" y1="-1.27" x2="0" y2="-0.635" width="0.1524" layer="21"/>
<wire x1="-4.445" y1="1.27" x2="-3.175" y2="1.27" width="0.1524" layer="21"/>
<wire x1="-3.175" y1="1.27" x2="-2.54" y2="0.635" width="0.1524" layer="21"/>
<wire x1="-2.54" y1="0.635" x2="-2.54" y2="-0.635" width="0.1524" layer="21"/>
<wire x1="-2.54" y1="-0.635" x2="-3.175" y2="-1.27" width="0.1524" layer="21"/>
<wire x1="-2.54" y1="0.635" x2="-1.905" y2="1.27" width="0.1524" layer="21"/>
<wire x1="-1.905" y1="1.27" x2="-0.635" y2="1.27" width="0.1524" layer="21"/>
<wire x1="-0.635" y1="1.27" x2="0" y2="0.635" width="0.1524" layer="21"/>
<wire x1="0" y1="0.635" x2="0" y2="-0.635" width="0.1524" layer="21"/>
<wire x1="0" y1="-0.635" x2="-0.635" y2="-1.27" width="0.1524" layer="21"/>
<wire x1="-0.635" y1="-1.27" x2="-1.905" y2="-1.27" width="0.1524" layer="21"/>
<wire x1="-1.905" y1="-1.27" x2="-2.54" y2="-0.635" width="0.1524" layer="21"/>
<wire x1="-5.08" y1="0.635" x2="-5.08" y2="-0.635" width="0.1524" layer="21"/>
<wire x1="-4.445" y1="1.27" x2="-5.08" y2="0.635" width="0.1524" layer="21"/>
<wire x1="-5.08" y1="-0.635" x2="-4.445" y2="-1.27" width="0.1524" layer="21"/>
<wire x1="-3.175" y1="-1.27" x2="-4.445" y2="-1.27" width="0.1524" layer="21"/>
<wire x1="3.175" y1="1.27" x2="4.445" y2="1.27" width="0.1524" layer="21"/>
<wire x1="4.445" y1="1.27" x2="5.08" y2="0.635" width="0.1524" layer="21"/>
<wire x1="5.08" y1="0.635" x2="5.08" y2="-0.635" width="0.1524" layer="21"/>
<wire x1="5.08" y1="-0.635" x2="4.445" y2="-1.27" width="0.1524" layer="21"/>
<wire x1="3.175" y1="1.27" x2="2.54" y2="0.635" width="0.1524" layer="21"/>
<wire x1="2.54" y1="-0.635" x2="3.175" y2="-1.27" width="0.1524" layer="21"/>
<wire x1="4.445" y1="-1.27" x2="3.175" y2="-1.27" width="0.1524" layer="21"/>
<pad name="1" x="-3.81" y="0" drill="1.016" shape="long" rot="R90"/>
<pad name="2" x="-1.27" y="0" drill="1.016" shape="long" rot="R90"/>
<pad name="3" x="1.27" y="0" drill="1.016" shape="long" rot="R90"/>
<pad name="4" x="3.81" y="0" drill="1.016" shape="long" rot="R90"/>
<text x="-5.1562" y="1.8288" size="1.27" layer="25" ratio="10">&gt;NAME</text>
<text x="-5.08" y="-3.175" size="1.27" layer="27">&gt;VALUE</text>
<rectangle x1="1.016" y1="-0.254" x2="1.524" y2="0.254" layer="51"/>
<rectangle x1="-1.524" y1="-0.254" x2="-1.016" y2="0.254" layer="51"/>
<rectangle x1="-4.064" y1="-0.254" x2="-3.556" y2="0.254" layer="51"/>
<rectangle x1="3.556" y1="-0.254" x2="4.064" y2="0.254" layer="51"/>
</package>
</packages>
</library>
<library name="74xx-eu">
<description>&lt;b&gt;TTL Devices, 74xx Series with European Symbols&lt;/b&gt;&lt;p&gt;
Based on the following sources:
&lt;ul&gt;
&lt;li&gt;Texas Instruments &lt;i&gt;TTL Data Book&lt;/i&gt;&amp;nbsp;&amp;nbsp;&amp;nbsp;Volume 1, 1996.
&lt;li&gt;TTL Data Book, Volume 2 , 1993
&lt;li&gt;National Seminconductor Databook 1990, ALS/LS Logic
&lt;li&gt;ttl 74er digital data dictionary, ECA Electronic + Acustic GmbH, ISBN 3-88109-032-0
&lt;li&gt;http://icmaster.com/ViewCompare.asp
&lt;/ul&gt;
&lt;author&gt;Created by librarian@cadsoft.de&lt;/author&gt;</description>
<packages>
<package name="DIL16">
<description>&lt;b&gt;Dual In Line&lt;/b&gt;</description>
<wire x1="-10.16" y1="-0.635" x2="-10.16" y2="-2.794" width="0.1524" layer="21"/>
<wire x1="-10.16" y1="-0.635" x2="-10.16" y2="0.635" width="0.1524" layer="21" curve="180"/>
<wire x1="-10.16" y1="-2.794" x2="10.16" y2="-2.794" width="0.1524" layer="21"/>
<wire x1="10.16" y1="-2.794" x2="10.16" y2="2.794" width="0.1524" layer="21"/>
<wire x1="10.16" y1="2.794" x2="-10.16" y2="2.794" width="0.1524" layer="21"/>
<wire x1="-10.16" y1="2.794" x2="-10.16" y2="0.635" width="0.1524" layer="21"/>
<pad name="1" x="-8.89" y="-3.81" drill="0.8128" shape="long" rot="R90"/>
<pad name="2" x="-6.35" y="-3.81" drill="0.8128" shape="long" rot="R90"/>
<pad name="3" x="-3.81" y="-3.81" drill="0.8128" shape="long" rot="R90"/>
<pad name="4" x="-1.27" y="-3.81" drill="0.8128" shape="long" rot="R90"/>
<pad name="5" x="1.27" y="-3.81" drill="0.8128" shape="long" rot="R90"/>
<pad name="6" x="3.81" y="-3.81" drill="0.8128" shape="long" rot="R90"/>
<pad name="7" x="6.35" y="-3.81" drill="0.8128" shape="long" rot="R90"/>
<pad name="8" x="8.89" y="-3.81" drill="0.8128" shape="long" rot="R90"/>
<pad name="9" x="8.89" y="3.81" drill="0.8128" shape="long" rot="R90"/>
<pad name="10" x="6.35" y="3.81" drill="0.8128" shape="long" rot="R90"/>
<pad name="11" x="3.81" y="3.81" drill="0.8128" shape="long" rot="R90"/>
<pad name="12" x="1.27" y="3.81" drill="0.8128" shape="long" rot="R90"/>
<pad name="13" x="-1.27" y="3.81" drill="0.8128" shape="long" rot="R90"/>
<pad name="14" x="-3.81" y="3.81" drill="0.8128" shape="long" rot="R90"/>
<pad name="15" x="-6.35" y="3.81" drill="0.8128" shape="long" rot="R90"/>
<pad name="16" x="-8.89" y="3.81" drill="0.8128" shape="long" rot="R90"/>
<text x="-10.5664" y="-2.54" size="1.778" layer="25" ratio="10" rot="R90">&gt;NAME</text>
<text x="-6.35" y="-1.6002" size="1.778" layer="27" ratio="10">&gt;VALUE</text>
</package>
</packages>
</library>
</libraries>
<attributes>
<attribute name="REV" value="A"/>
</attributes>
<variantdefs>
</variantdefs>
<classes>
<class number="0" name="default" width="0.4064" drill="0.1524">
<clearance class="0" value="0.1524"/>
</class>
</classes>
<designrules name="adafruit *">
<description language="de">&lt;b&gt;EAGLE Design Rules&lt;/b&gt;
&lt;p&gt;
Die Standard-Design-Rules sind so gewählt, dass sie für 
die meisten Anwendungen passen. Sollte ihre Platine 
besondere Anforderungen haben, treffen Sie die erforderlichen
Einstellungen hier und speichern die Design Rules unter 
einem neuen Namen ab.</description>
<description language="en">&lt;b&gt;Adafruit board design rules&lt;/b&gt;
&lt;p&gt;
&lt;ul&gt;
&lt;li&gt;Smallest drill: 16mm&lt;/li&gt;
&lt;li&gt;Min trace: 10mil&lt;/li&gt;
&lt;li&gt;Min spacing: 8mil&lt;/li&gt;
&lt;li&gt;Dimension spacing: 10mil&lt;/li&gt;
&lt;li&gt;Tenting for vias&lt;/li&gt;
&lt;li&gt;Angle check on&lt;/li&gt;
&lt;/ul&gt;</description>
<param name="layerSetup" value="(1*16)"/>
<param name="mtCopper" value="0.035mm 0.035mm 0.035mm 0.035mm 0.035mm 0.035mm 0.035mm 0.035mm 0.035mm 0.035mm 0.035mm 0.035mm 0.035mm 0.035mm 0.035mm 0.035mm"/>
<param name="mtIsolate" value="1.5mm 0.15mm 0.2mm 0.15mm 0.2mm 0.15mm 0.2mm 0.15mm 0.2mm 0.15mm 0.2mm 0.15mm 0.2mm 0.15mm 0.2mm"/>
<param name="mdWireWire" value="8mil"/>
<param name="mdWirePad" value="8mil"/>
<param name="mdWireVia" value="8mil"/>
<param name="mdPadPad" value="8mil"/>
<param name="mdPadVia" value="8mil"/>
<param name="mdViaVia" value="8mil"/>
<param name="mdSmdPad" value="8mil"/>
<param name="mdSmdVia" value="8mil"/>
<param name="mdSmdSmd" value="8mil"/>
<param name="mdViaViaSameLayer" value="8mil"/>
<param name="mnLayersViaInSmd" value="2"/>
<param name="mdCopperDimension" value="10mil"/>
<param name="mdDrill" value="8mil"/>
<param name="mdSmdStop" value="0mil"/>
<param name="msWidth" value="8mil"/>
<param name="msDrill" value="15.5mil"/>
<param name="msMicroVia" value="9.99mm"/>
<param name="msBlindViaRatio" value="0.5"/>
<param name="rvPadTop" value="0.25"/>
<param name="rvPadInner" value="0.25"/>
<param name="rvPadBottom" value="0.25"/>
<param name="rvViaOuter" value="0.25"/>
<param name="rvViaInner" value="0.25"/>
<param name="rvMicroViaOuter" value="0.25"/>
<param name="rvMicroViaInner" value="0.25"/>
<param name="rlMinPadTop" value="10mil"/>
<param name="rlMaxPadTop" value="20mil"/>
<param name="rlMinPadInner" value="10mil"/>
<param name="rlMaxPadInner" value="20mil"/>
<param name="rlMinPadBottom" value="10mil"/>
<param name="rlMaxPadBottom" value="20mil"/>
<param name="rlMinViaOuter" value="8mil"/>
<param name="rlMaxViaOuter" value="20mil"/>
<param name="rlMinViaInner" value="8mil"/>
<param name="rlMaxViaInner" value="20mil"/>
<param name="rlMinMicroViaOuter" value="4mil"/>
<param name="rlMaxMicroViaOuter" value="20mil"/>
<param name="rlMinMicroViaInner" value="4mil"/>
<param name="rlMaxMicroViaInner" value="20mil"/>
<param name="psTop" value="-1"/>
<param name="psBottom" value="-1"/>
<param name="psFirst" value="-1"/>
<param name="psElongationLong" value="100"/>
<param name="psElongationOffset" value="100"/>
<param name="mvStopFrame" value="1"/>
<param name="mvCreamFrame" value="0"/>
<param name="mlMinStopFrame" value="2mil"/>
<param name="mlMaxStopFrame" value="2mil"/>
<param name="mlMinCreamFrame" value="0mil"/>
<param name="mlMaxCreamFrame" value="0mil"/>
<param name="mlViaStopLimit" value="20mil"/>
<param name="srRoundness" value="0"/>
<param name="srMinRoundness" value="0mil"/>
<param name="srMaxRoundness" value="0mil"/>
<param name="slThermalIsolate" value="10mil"/>
<param name="slThermalsForVias" value="0"/>
<param name="dpMaxLengthDifference" value="10mm"/>
<param name="dpGapFactor" value="2.5"/>
<param name="checkAngle" value="1"/>
<param name="checkFont" value="1"/>
<param name="checkRestrict" value="1"/>
<param name="checkStop" value="0"/>
<param name="checkValues" value="0"/>
<param name="checkNames" value="1"/>
<param name="checkWireStubs" value="1"/>
<param name="checkPolygonWidth" value="0"/>
<param name="useDiameter" value="13"/>
<param name="maxErrors" value="50"/>
</designrules>
<autorouter>
<pass name="Default">
<param name="RoutingGrid" value="50mil"/>
<param name="AutoGrid" value="1"/>
<param name="Efforts" value="2"/>
<param name="TopRouterVariant" value="1"/>
<param name="tpViaShape" value="round"/>
<param name="PrefDir.1" value="a"/>
<param name="PrefDir.2" value="0"/>
<param name="PrefDir.3" value="0"/>
<param name="PrefDir.4" value="0"/>
<param name="PrefDir.5" value="0"/>
<param name="PrefDir.6" value="0"/>
<param name="PrefDir.7" value="0"/>
<param name="PrefDir.8" value="0"/>
<param name="PrefDir.9" value="0"/>
<param name="PrefDir.10" value="0"/>
<param name="PrefDir.11" value="0"/>
<param name="PrefDir.12" value="0"/>
<param name="PrefDir.13" value="0"/>
<param name="PrefDir.14" value="0"/>
<param name="PrefDir.15" value="0"/>
<param name="PrefDir.16" value="a"/>
<param name="cfVia" value="8"/>
<param name="cfNonPref" value="5"/>
<param name="cfChangeDir" value="2"/>
<param name="cfOrthStep" value="2"/>
<param name="cfDiagStep" value="3"/>
<param name="cfExtdStep" value="0"/>
<param name="cfBonusStep" value="1"/>
<param name="cfMalusStep" value="1"/>
<param name="cfPadImpact" value="4"/>
<param name="cfSmdImpact" value="4"/>
<param name="cfBusImpact" value="0"/>
<param name="cfHugging" value="3"/>
<param name="cfAvoid" value="4"/>
<param name="cfPolygon" value="10"/>
<param name="cfBase.1" value="0"/>
<param name="cfBase.2" value="1"/>
<param name="cfBase.3" value="1"/>
<param name="cfBase.4" value="1"/>
<param name="cfBase.5" value="1"/>
<param name="cfBase.6" value="1"/>
<param name="cfBase.7" value="1"/>
<param name="cfBase.8" value="1"/>
<param name="cfBase.9" value="1"/>
<param name="cfBase.10" value="1"/>
<param name="cfBase.11" value="1"/>
<param name="cfBase.12" value="1"/>
<param name="cfBase.13" value="1"/>
<param name="cfBase.14" value="1"/>
<param name="cfBase.15" value="1"/>
<param name="cfBase.16" value="0"/>
<param name="mnVias" value="20"/>
<param name="mnSegments" value="9999"/>
<param name="mnExtdSteps" value="9999"/>
<param name="mnRipupLevel" value="10"/>
<param name="mnRipupSteps" value="100"/>
<param name="mnRipupTotal" value="100"/>
</pass>
<pass name="Follow-me" refer="Default" active="yes">
</pass>
<pass name="Busses" refer="Default" active="yes">
<param name="cfNonPref" value="4"/>
<param name="cfBusImpact" value="4"/>
<param name="cfHugging" value="0"/>
<param name="mnVias" value="0"/>
</pass>
<pass name="Route" refer="Default" active="yes">
</pass>
<pass name="Optimize1" refer="Default" active="yes">
<param name="cfVia" value="99"/>
<param name="cfExtdStep" value="10"/>
<param name="cfHugging" value="1"/>
<param name="mnExtdSteps" value="1"/>
<param name="mnRipupLevel" value="0"/>
</pass>
<pass name="Optimize2" refer="Optimize1" active="yes">
<param name="cfNonPref" value="0"/>
<param name="cfChangeDir" value="6"/>
<param name="cfExtdStep" value="0"/>
<param name="cfBonusStep" value="2"/>
<param name="cfMalusStep" value="2"/>
<param name="cfPadImpact" value="2"/>
<param name="cfSmdImpact" value="2"/>
<param name="cfHugging" value="0"/>
</pass>
<pass name="Optimize3" refer="Optimize2" active="yes">
<param name="cfChangeDir" value="8"/>
<param name="cfPadImpact" value="0"/>
<param name="cfSmdImpact" value="0"/>
</pass>
<pass name="Optimize4" refer="Optimize3" active="yes">
<param name="cfChangeDir" value="25"/>
</pass>
</autorouter>
<elements>
<element name="C1" library="rcl" package="C050-024X044" value="0.1uF" x="23.846" y="24.202" smashed="yes" rot="R180">
<attribute name="NAME" x="24.805" y="26.615" size="1.016" layer="25" font="vector" ratio="10" rot="R180"/>
<attribute name="VALUE" x="30.628" y="26.542" size="1.016" layer="25" font="vector" ratio="10" rot="R180"/>
</element>
<element name="R1" library="rcl" package="0207/10" value="470" x="23.846" y="20.265" smashed="yes" rot="R180">
<attribute name="NAME" x="27.021" y="21.027" size="1.016" layer="25" font="vector" ratio="10" rot="R180"/>
<attribute name="VALUE" x="23.8206" y="20.646" size="1.016" layer="25" font="vector" ratio="10" rot="R180"/>
</element>
<element name="R2" library="rcl" package="0207/10" value="1k" x="23.973" y="17.09" smashed="yes">
<attribute name="NAME" x="25.243" y="16.582" size="1.016" layer="25" font="vector" ratio="10"/>
<attribute name="VALUE" x="21.4584" y="16.582" size="1.016" layer="25" font="vector" ratio="10"/>
</element>
<element name="OUTPUTS(CDS+RSW)" library="pinhead" package="1X05" value="" x="15.591" y="18.36" smashed="yes" rot="R90">
<attribute name="VALUE" x="18.766" y="12.01" size="1.27" layer="27" rot="R90"/>
</element>
<element name="R3" library="rcl" package="0207/10" value="10k" x="23.973" y="14.042" smashed="yes" rot="R180">
<attribute name="NAME" x="27.021" y="14.55" size="1.016" layer="25" font="vector" ratio="10" rot="R180"/>
<attribute name="VALUE" x="23.8206" y="14.677" size="1.016" layer="25" font="vector" ratio="10" rot="R180"/>
</element>
<element name="IC1" library="74xx-eu" package="DIL16" value="74HC590N" x="41.48" y="17.744" smashed="yes" rot="R180">
<attribute name="NAME" x="30.7576" y="16.546" size="1.27" layer="25" ratio="10" rot="R90"/>
<attribute name="VALUE" x="45.798" y="18.5822" size="1.016" layer="25" font="vector" ratio="10" rot="R180"/>
</element>
<element name="JP2" library="pinhead" package="1X18" value="" x="34.488" y="5.214" smashed="yes" rot="R180">
<attribute name="NAME" x="56.9162" y="9.9892" size="0.8128" layer="25" ratio="10" rot="R180"/>
<attribute name="VALUE" x="57.348" y="8.389" size="1.27" layer="27" rot="R180"/>
</element>
<element name="JP1" library="pinhead" package="1X18" value="" x="34.6" y="30.6" smashed="yes" rot="R180">
<attribute name="NAME" x="56.5202" y="26.2312" size="0.8128" layer="25" ratio="10" rot="R180"/>
<attribute name="VALUE" x="57.46" y="33.775" size="1.27" layer="27" rot="R180"/>
</element>
<element name="RTC" library="pinhead" package="1X04" value="" x="55.372" y="17.272" smashed="yes" rot="R90">
<attribute name="VALUE" x="58.547" y="12.192" size="1.27" layer="27" rot="R90"/>
</element>
</elements>
<signals>
<signal name="PB22/I6/SERCOM5.2">
</signal>
<signal name="PB23/I7/SERCOM5.3">
</signal>
<signal name="PB03/I3/AIN11/SERCOM5.1">
</signal>
<signal name="N$5">
<contactref element="C1" pad="2"/>
<contactref element="OUTPUTS(CDS+RSW)" pad="1"/>
<contactref element="IC1" pad="16"/>
<contactref element="JP1" pad="17"/>
<contactref element="RTC" pad="2"/>
<wire x1="53.34" y1="14.0208" x2="50.5968" y2="14.0208" width="0.4064" layer="1"/>
<wire x1="55.1688" y1="15.8496" x2="53.34" y2="14.0208" width="0.4064" layer="1"/>
<wire x1="50.5968" y1="14.0208" x2="50.37" y2="13.934" width="0.4064" layer="1"/>
<wire x1="55.1688" y1="15.8496" x2="55.372" y2="16.002" width="0.4064" layer="1"/>
<wire x1="21.0312" y1="24.9936" x2="21.0312" y2="24.384" width="0.4064" layer="1"/>
<wire x1="15.5448" y1="30.48" x2="17.6784" y2="28.3464" width="0.4064" layer="1"/>
<wire x1="17.6784" y1="28.3464" x2="21.0312" y2="24.9936" width="0.4064" layer="1"/>
<wire x1="21.0312" y1="24.384" x2="21.306" y2="24.202" width="0.4064" layer="1"/>
<wire x1="15.5448" y1="30.48" x2="15.55" y2="30.6" width="0.4064" layer="1"/>
<wire x1="13.4112" y1="15.5448" x2="15.5448" y2="13.4112" width="0.4064" layer="1"/>
<wire x1="13.4112" y1="24.0792" x2="13.4112" y2="15.5448" width="0.4064" layer="1"/>
<wire x1="17.6784" y1="28.3464" x2="13.4112" y2="24.0792" width="0.4064" layer="1"/>
<wire x1="15.5448" y1="13.4112" x2="15.591" y2="13.28" width="0.4064" layer="1"/>
<wire x1="47.244" y1="17.0688" x2="50.292" y2="14.0208" width="0.4064" layer="16"/>
<wire x1="43.8912" y1="20.4216" x2="47.244" y2="17.0688" width="0.4064" layer="1"/>
<wire x1="43.8912" y1="22.86" x2="43.8912" y2="20.4216" width="0.4064" layer="1"/>
<wire x1="40.8432" y1="25.908" x2="43.8912" y2="22.86" width="0.4064" layer="1"/>
<wire x1="21.9456" y1="25.908" x2="40.8432" y2="25.908" width="0.4064" layer="1"/>
<wire x1="21.0312" y1="24.9936" x2="21.9456" y2="25.908" width="0.4064" layer="1"/>
<wire x1="50.292" y1="14.0208" x2="50.37" y2="13.934" width="0.4064" layer="16"/>
<via x="47.244" y="17.0688" extent="1-16" drill="0.3937"/>
</signal>
<signal name="N$6">
<contactref element="R1" pad="2"/>
<contactref element="C1" pad="1"/>
<contactref element="IC1" pad="11"/>
<wire x1="32.3088" y1="19.2024" x2="37.4904" y2="14.0208" width="0.4064" layer="1"/>
<wire x1="31.6992" y1="19.2024" x2="32.3088" y2="19.2024" width="0.4064" layer="1"/>
<wire x1="26.5176" y1="24.384" x2="31.6992" y2="19.2024" width="0.4064" layer="1"/>
<wire x1="37.4904" y1="14.0208" x2="37.67" y2="13.934" width="0.4064" layer="1"/>
<wire x1="26.5176" y1="24.384" x2="26.386" y2="24.202" width="0.4064" layer="1"/>
<wire x1="21.336" y1="20.4216" x2="18.8976" y2="20.4216" width="0.4064" layer="16"/>
<wire x1="24.9936" y1="24.0792" x2="21.336" y2="20.4216" width="0.4064" layer="16"/>
<wire x1="26.2128" y1="24.0792" x2="24.9936" y2="24.0792" width="0.4064" layer="16"/>
<wire x1="18.8976" y1="20.4216" x2="18.766" y2="20.265" width="0.4064" layer="16"/>
<wire x1="26.2128" y1="24.0792" x2="26.386" y2="24.202" width="0.4064" layer="16"/>
</signal>
<signal name="N$8">
<contactref element="R1" pad="1"/>
<contactref element="R2" pad="2"/>
<contactref element="OUTPUTS(CDS+RSW)" pad="2"/>
<wire x1="28.956" y1="20.1168" x2="28.956" y2="17.3736" width="0.4064" layer="1"/>
<wire x1="28.956" y1="17.3736" x2="29.053" y2="17.09" width="0.4064" layer="1"/>
<wire x1="28.956" y1="20.1168" x2="28.926" y2="20.265" width="0.4064" layer="1"/>
<wire x1="27.7368" y1="15.8496" x2="15.8496" y2="15.8496" width="0.4064" layer="16"/>
<wire x1="28.956" y1="17.0688" x2="27.7368" y2="15.8496" width="0.4064" layer="16"/>
<wire x1="15.8496" y1="15.8496" x2="15.591" y2="15.82" width="0.4064" layer="16"/>
<wire x1="28.956" y1="17.0688" x2="29.053" y2="17.09" width="0.4064" layer="16"/>
</signal>
<signal name="N$9">
<contactref element="R2" pad="1"/>
<contactref element="OUTPUTS(CDS+RSW)" pad="4"/>
<contactref element="IC1" pad="8"/>
<contactref element="IC1" pad="12"/>
<contactref element="JP1" pad="15"/>
<contactref element="RTC" pad="1"/>
<contactref element="IC1" pad="14"/>
<wire x1="41.7576" y1="12.192" x2="40.2336" y2="13.716" width="0.4064" layer="1"/>
<wire x1="43.5864" y1="12.192" x2="41.7576" y2="12.192" width="0.4064" layer="1"/>
<wire x1="45.1104" y1="13.716" x2="43.5864" y2="12.192" width="0.4064" layer="1"/>
<wire x1="40.2336" y1="13.716" x2="40.21" y2="13.934" width="0.4064" layer="1"/>
<wire x1="45.1104" y1="13.716" x2="45.29" y2="13.934" width="0.4064" layer="1"/>
<wire x1="52.1208" y1="13.4112" x2="55.1688" y2="13.4112" width="0.4064" layer="16"/>
<wire x1="50.9016" y1="12.192" x2="52.1208" y2="13.4112" width="0.4064" layer="16"/>
<wire x1="46.9392" y1="12.192" x2="50.9016" y2="12.192" width="0.4064" layer="16"/>
<wire x1="45.4152" y1="13.716" x2="46.9392" y2="12.192" width="0.4064" layer="16"/>
<wire x1="55.1688" y1="13.4112" x2="55.372" y2="13.462" width="0.4064" layer="16"/>
<wire x1="45.4152" y1="13.716" x2="45.29" y2="13.934" width="0.4064" layer="16"/>
<wire x1="18.5928" y1="17.9832" x2="18.5928" y2="17.3736" width="0.4064" layer="1"/>
<wire x1="15.8496" y1="20.7264" x2="18.5928" y2="17.9832" width="0.4064" layer="1"/>
<wire x1="18.5928" y1="17.3736" x2="18.893" y2="17.09" width="0.4064" layer="1"/>
<wire x1="15.8496" y1="20.7264" x2="15.591" y2="20.9" width="0.4064" layer="1"/>
<wire x1="23.1648" y1="21.336" x2="32.3088" y2="21.336" width="0.4064" layer="16"/>
<wire x1="18.8976" y1="17.0688" x2="23.1648" y2="21.336" width="0.4064" layer="16"/>
<wire x1="32.3088" y1="21.336" x2="32.59" y2="21.554" width="0.4064" layer="16"/>
<wire x1="18.8976" y1="17.0688" x2="18.893" y2="17.09" width="0.4064" layer="16"/>
<wire x1="14.6304" y1="24.6888" x2="20.4216" y2="30.48" width="0.4064" layer="16"/>
<wire x1="14.3256" y1="24.6888" x2="14.6304" y2="24.6888" width="0.4064" layer="16"/>
<wire x1="13.4112" y1="23.7744" x2="14.3256" y2="24.6888" width="0.4064" layer="16"/>
<wire x1="13.4112" y1="23.1648" x2="13.4112" y2="23.7744" width="0.4064" layer="16"/>
<wire x1="15.5448" y1="21.0312" x2="13.4112" y2="23.1648" width="0.4064" layer="16"/>
<wire x1="20.4216" y1="30.48" x2="20.63" y2="30.6" width="0.4064" layer="16"/>
<wire x1="15.5448" y1="21.0312" x2="15.591" y2="20.9" width="0.4064" layer="16"/>
<wire x1="40.2336" y1="19.2024" x2="40.2336" y2="14.0208" width="0.4064" layer="1"/>
<wire x1="41.4528" y1="20.4216" x2="40.2336" y2="19.2024" width="0.4064" layer="1"/>
<wire x1="41.4528" y1="22.5552" x2="41.4528" y2="20.4216" width="0.4064" layer="1"/>
<wire x1="40.5384" y1="23.4696" x2="41.4528" y2="22.5552" width="0.4064" layer="1"/>
<wire x1="34.4424" y1="23.4696" x2="40.5384" y2="23.4696" width="0.4064" layer="1"/>
<wire x1="32.6136" y1="21.6408" x2="34.4424" y2="23.4696" width="0.4064" layer="1"/>
<wire x1="40.2336" y1="14.0208" x2="40.21" y2="13.934" width="0.4064" layer="1"/>
<wire x1="32.6136" y1="21.6408" x2="32.59" y2="21.554" width="0.4064" layer="1"/>
</signal>
<signal name="N$10">
<contactref element="IC1" pad="10"/>
<contactref element="JP2" pad="13"/>
<wire x1="28.6512" y1="7.3152" x2="35.052" y2="13.716" width="0.4064" layer="1"/>
<wire x1="27.432" y1="7.3152" x2="28.6512" y2="7.3152" width="0.4064" layer="1"/>
<wire x1="25.6032" y1="5.4864" x2="27.432" y2="7.3152" width="0.4064" layer="1"/>
<wire x1="35.052" y1="13.716" x2="35.13" y2="13.934" width="0.4064" layer="1"/>
<wire x1="25.6032" y1="5.4864" x2="25.598" y2="5.214" width="0.4064" layer="1"/>
</signal>
<signal name="N$11">
<contactref element="OUTPUTS(CDS+RSW)" pad="3"/>
<contactref element="R3" pad="2"/>
<wire x1="18.5928" y1="15.5448" x2="18.5928" y2="14.3256" width="0.4064" layer="1"/>
<wire x1="15.8496" y1="18.288" x2="18.5928" y2="15.5448" width="0.4064" layer="1"/>
<wire x1="18.5928" y1="14.3256" x2="18.893" y2="14.042" width="0.4064" layer="1"/>
<wire x1="15.8496" y1="18.288" x2="15.591" y2="18.36" width="0.4064" layer="1"/>
</signal>
<signal name="N$3">
<contactref element="IC1" pad="2"/>
<contactref element="JP1" pad="5"/>
<wire x1="47.5488" y1="28.956" x2="47.5488" y2="21.6408" width="0.4064" layer="1"/>
<wire x1="46.0248" y1="30.48" x2="47.5488" y2="28.956" width="0.4064" layer="1"/>
<wire x1="47.5488" y1="21.6408" x2="47.83" y2="21.554" width="0.4064" layer="1"/>
<wire x1="46.0248" y1="30.48" x2="46.03" y2="30.6" width="0.4064" layer="1"/>
</signal>
<signal name="N$4">
<contactref element="IC1" pad="3"/>
<contactref element="JP1" pad="8"/>
<wire x1="45.1104" y1="23.7744" x2="45.1104" y2="21.6408" width="0.4064" layer="1"/>
<wire x1="38.4048" y1="30.48" x2="45.1104" y2="23.7744" width="0.4064" layer="1"/>
<wire x1="45.1104" y1="21.6408" x2="45.29" y2="21.554" width="0.4064" layer="1"/>
<wire x1="38.4048" y1="30.48" x2="38.41" y2="30.6" width="0.4064" layer="1"/>
</signal>
<signal name="N$17">
<contactref element="IC1" pad="15"/>
<contactref element="JP1" pad="3"/>
<wire x1="47.8536" y1="16.4592" x2="47.8536" y2="14.0208" width="0.4064" layer="1"/>
<wire x1="51.5112" y1="20.1168" x2="47.8536" y2="16.4592" width="0.4064" layer="1"/>
<wire x1="51.5112" y1="30.1752" x2="51.5112" y2="20.1168" width="0.4064" layer="1"/>
<wire x1="51.2064" y1="30.48" x2="51.5112" y2="30.1752" width="0.4064" layer="1"/>
<wire x1="47.8536" y1="14.0208" x2="47.83" y2="13.934" width="0.4064" layer="1"/>
<wire x1="51.2064" y1="30.48" x2="51.11" y2="30.6" width="0.4064" layer="1"/>
</signal>
<signal name="N$1">
<contactref element="IC1" pad="1"/>
<contactref element="JP1" pad="4"/>
<wire x1="50.292" y1="28.956" x2="50.292" y2="21.6408" width="0.4064" layer="1"/>
<wire x1="48.768" y1="30.48" x2="50.292" y2="28.956" width="0.4064" layer="1"/>
<wire x1="50.292" y1="21.6408" x2="50.37" y2="21.554" width="0.4064" layer="1"/>
<wire x1="48.768" y1="30.48" x2="48.57" y2="30.6" width="0.4064" layer="1"/>
</signal>
<signal name="N$12">
<contactref element="R3" pad="1"/>
<contactref element="IC1" pad="13"/>
<contactref element="JP2" pad="14"/>
<wire x1="28.956" y1="11.2776" x2="28.956" y2="14.0208" width="0.4064" layer="1"/>
<wire x1="23.1648" y1="5.4864" x2="28.956" y2="11.2776" width="0.4064" layer="1"/>
<wire x1="28.956" y1="14.0208" x2="29.053" y2="14.042" width="0.4064" layer="1"/>
<wire x1="23.1648" y1="5.4864" x2="23.058" y2="5.214" width="0.4064" layer="1"/>
<wire x1="42.672" y1="13.1064" x2="42.672" y2="13.716" width="0.4064" layer="16"/>
<wire x1="39.9288" y1="10.3632" x2="42.672" y2="13.1064" width="0.4064" layer="16"/>
<wire x1="32.9184" y1="10.3632" x2="39.9288" y2="10.3632" width="0.4064" layer="16"/>
<wire x1="29.2608" y1="14.0208" x2="32.9184" y2="10.3632" width="0.4064" layer="16"/>
<wire x1="42.672" y1="13.716" x2="42.75" y2="13.934" width="0.4064" layer="16"/>
<wire x1="29.2608" y1="14.0208" x2="29.053" y2="14.042" width="0.4064" layer="16"/>
</signal>
<signal name="N$7">
<contactref element="JP2" pad="1"/>
<contactref element="OUTPUTS(CDS+RSW)" pad="5"/>
<wire x1="50.292" y1="10.9728" x2="55.7784" y2="5.4864" width="0.4064" layer="1"/>
<wire x1="39.9288" y1="10.9728" x2="50.292" y2="10.9728" width="0.4064" layer="1"/>
<wire x1="39.624" y1="11.2776" x2="39.9288" y2="10.9728" width="0.4064" layer="1"/>
<wire x1="39.624" y1="12.192" x2="39.624" y2="11.2776" width="0.4064" layer="16"/>
<wire x1="39.0144" y1="12.8016" x2="39.624" y2="12.192" width="0.4064" layer="16"/>
<wire x1="39.0144" y1="22.5552" x2="39.0144" y2="12.8016" width="0.4064" layer="16"/>
<wire x1="35.6616" y1="25.908" x2="39.0144" y2="22.5552" width="0.4064" layer="16"/>
<wire x1="18.288" y1="25.908" x2="35.6616" y2="25.908" width="0.4064" layer="16"/>
<wire x1="15.8496" y1="23.4696" x2="18.288" y2="25.908" width="0.4064" layer="16"/>
<wire x1="55.7784" y1="5.4864" x2="56.078" y2="5.214" width="0.4064" layer="1"/>
<wire x1="15.8496" y1="23.4696" x2="15.591" y2="23.44" width="0.4064" layer="16"/>
<via x="39.624" y="11.2776" extent="1-16" drill="0.3937"/>
</signal>
<signal name="N$16">
<contactref element="JP2" pad="11"/>
<contactref element="RTC" pad="3"/>
<wire x1="35.052" y1="9.7536" x2="30.7848" y2="5.4864" width="0.4064" layer="16"/>
<wire x1="40.8432" y1="9.7536" x2="35.052" y2="9.7536" width="0.4064" layer="16"/>
<wire x1="44.196" y1="13.1064" x2="40.8432" y2="9.7536" width="0.4064" layer="16"/>
<wire x1="44.196" y1="15.24" x2="44.196" y2="13.1064" width="0.4064" layer="16"/>
<wire x1="47.244" y1="18.288" x2="44.196" y2="15.24" width="0.4064" layer="16"/>
<wire x1="55.1688" y1="18.288" x2="47.244" y2="18.288" width="0.4064" layer="16"/>
<wire x1="30.7848" y1="5.4864" x2="30.678" y2="5.214" width="0.4064" layer="16"/>
<wire x1="55.1688" y1="18.288" x2="55.372" y2="18.542" width="0.4064" layer="16"/>
</signal>
<signal name="N$18">
<contactref element="JP2" pad="12"/>
<contactref element="RTC" pad="4"/>
<wire x1="35.052" y1="12.192" x2="28.3464" y2="5.4864" width="0.4064" layer="1"/>
<wire x1="40.8432" y1="12.192" x2="35.052" y2="12.192" width="0.4064" layer="1"/>
<wire x1="41.4528" y1="11.5824" x2="40.8432" y2="12.192" width="0.4064" layer="1"/>
<wire x1="47.8536" y1="11.5824" x2="41.4528" y2="11.5824" width="0.4064" layer="1"/>
<wire x1="49.0728" y1="12.8016" x2="47.8536" y2="11.5824" width="0.4064" layer="1"/>
<wire x1="49.0728" y1="14.9352" x2="49.0728" y2="12.8016" width="0.4064" layer="1"/>
<wire x1="55.1688" y1="21.0312" x2="49.0728" y2="14.9352" width="0.4064" layer="1"/>
<wire x1="28.3464" y1="5.4864" x2="28.138" y2="5.214" width="0.4064" layer="1"/>
<wire x1="55.1688" y1="21.0312" x2="55.372" y2="21.082" width="0.4064" layer="1"/>
</signal>
<signal name="N$2">
<contactref element="IC1" pad="4"/>
<contactref element="JP1" pad="9"/>
<wire x1="42.672" y1="23.7744" x2="42.672" y2="21.6408" width="0.4064" layer="16"/>
<wire x1="35.9664" y1="30.48" x2="42.672" y2="23.7744" width="0.4064" layer="16"/>
<wire x1="42.672" y1="21.6408" x2="42.75" y2="21.554" width="0.4064" layer="16"/>
<wire x1="35.9664" y1="30.48" x2="35.87" y2="30.6" width="0.4064" layer="16"/>
</signal>
<signal name="N$15">
<contactref element="IC1" pad="7"/>
<contactref element="JP2" pad="15"/>
<wire x1="28.956" y1="15.24" x2="35.052" y2="21.336" width="0.4064" layer="16"/>
<wire x1="28.6512" y1="15.24" x2="28.956" y2="15.24" width="0.4064" layer="16"/>
<wire x1="20.7264" y1="7.3152" x2="28.6512" y2="15.24" width="0.4064" layer="16"/>
<wire x1="20.7264" y1="5.4864" x2="20.7264" y2="7.3152" width="0.4064" layer="16"/>
<wire x1="35.052" y1="21.336" x2="35.13" y2="21.554" width="0.4064" layer="16"/>
<wire x1="20.7264" y1="5.4864" x2="20.518" y2="5.214" width="0.4064" layer="16"/>
</signal>
<signal name="N$13">
<contactref element="JP2" pad="16"/>
<contactref element="IC1" pad="5"/>
<wire x1="38.4048" y1="19.812" x2="39.9288" y2="21.336" width="0.4064" layer="1"/>
<wire x1="32.004" y1="19.812" x2="38.4048" y2="19.812" width="0.4064" layer="1"/>
<wire x1="27.7368" y1="24.0792" x2="32.004" y2="19.812" width="0.4064" layer="1"/>
<wire x1="27.7368" y1="24.384" x2="27.7368" y2="24.0792" width="0.4064" layer="1"/>
<wire x1="26.8224" y1="25.2984" x2="27.7368" y2="24.384" width="0.4064" layer="1"/>
<wire x1="25.908" y1="25.2984" x2="26.8224" y2="25.2984" width="0.4064" layer="1"/>
<wire x1="20.1168" y1="19.5072" x2="25.908" y2="25.2984" width="0.4064" layer="1"/>
<wire x1="20.1168" y1="7.62" x2="20.1168" y2="19.5072" width="0.4064" layer="1"/>
<wire x1="17.9832" y1="5.4864" x2="20.1168" y2="7.62" width="0.4064" layer="1"/>
<wire x1="39.9288" y1="21.336" x2="40.21" y2="21.554" width="0.4064" layer="1"/>
<wire x1="17.9832" y1="5.4864" x2="17.978" y2="5.214" width="0.4064" layer="1"/>
</signal>
<signal name="N$14">
<contactref element="JP2" pad="17"/>
<contactref element="IC1" pad="6"/>
<wire x1="33.8328" y1="25.2984" x2="37.4904" y2="21.6408" width="0.4064" layer="16"/>
<wire x1="24.0792" y1="25.2984" x2="33.8328" y2="25.2984" width="0.4064" layer="16"/>
<wire x1="20.1168" y1="21.336" x2="24.0792" y2="25.2984" width="0.4064" layer="16"/>
<wire x1="18.288" y1="21.336" x2="20.1168" y2="21.336" width="0.4064" layer="16"/>
<wire x1="17.6784" y1="20.7264" x2="18.288" y2="21.336" width="0.4064" layer="16"/>
<wire x1="17.6784" y1="17.9832" x2="17.6784" y2="20.7264" width="0.4064" layer="16"/>
<wire x1="16.764" y1="17.0688" x2="17.6784" y2="17.9832" width="0.4064" layer="16"/>
<wire x1="14.3256" y1="17.0688" x2="16.764" y2="17.0688" width="0.4064" layer="16"/>
<wire x1="13.4112" y1="16.1544" x2="14.3256" y2="17.0688" width="0.4064" layer="16"/>
<wire x1="13.4112" y1="7.3152" x2="13.4112" y2="16.1544" width="0.4064" layer="16"/>
<wire x1="15.24" y1="5.4864" x2="13.4112" y2="7.3152" width="0.4064" layer="16"/>
<wire x1="37.4904" y1="21.6408" x2="37.67" y2="21.554" width="0.4064" layer="16"/>
<wire x1="15.24" y1="5.4864" x2="15.438" y2="5.214" width="0.4064" layer="16"/>
</signal>
</signals>
<mfgpreviewcolors>
<mfgpreviewcolor name="soldermaskcolor" color="0xC8008000"/>
<mfgpreviewcolor name="silkscreencolor" color="0xFFFEFEFE"/>
<mfgpreviewcolor name="backgroundcolor" color="0xFF282828"/>
<mfgpreviewcolor name="coppercolor" color="0xFFFFBF00"/>
<mfgpreviewcolor name="substratecolor" color="0xFF786E46"/>
</mfgpreviewcolors>
</board>
</drawing>
<compatibility>
<note version="6.3" minversion="6.2.2" severity="warning">
Since Version 6.2.2 text objects can contain more than one line,
which will not be processed correctly with this version.
</note>
</compatibility>
</eagle>
